# Supplementary material for: Baseline levels of miR-223-3p correlate with the effectiveness of electroconvulsive therapy in patients with major depression
Source: Transl Psychiatry. 2023 Sep 13;13:294. doi: 10.1038/s41398-023-02582-4 (PMC10497550; doi:10.1038/s41398-023-02582-4)
Supplement: Supplementary file 2 — Related Manuscript File [file 41398_2023_2582_MOESM2_ESM.xlsx]

## Sheet: Supplementary table 1
sample_id	sampletype	sample_id	time point	age	gender	Remission	sequencing_batch	MADRS V1	MADRS V3	% Reduction MARDS V1 to V3
Sample_zilliesD4_hs_smallrnaneb_sr_kauranil_A_1_S67_L004_R1_001.fastq	nonresponse	EKT_RNA_002-1	1	78	female	nonremission	2	31	17	45.1613			time point=1	Baseline
Sample_zilliesD5_hs_smallrnaneb_sr_kauranil_B_2_S75_L004_R1_001.fastq	nonresponse	EKT_RNA_002-2	2	78	female	nonremission	2						time point=2	First course of ECT
Sample_zilliesD6_hs_smallrnaneb_sr_kauranil_C_3_S83_L004_R1_001.fastq	nonresponse	EKT_RNA_002-3	3	78	female	nonremission	2						time point=3	Last course of ECT
Sample_zilliesD7_hs_smallrnaneb_sr_kauranil_A_1_S68_L004_R1_001.fastq	response	EKT_RNA_003-1	1	52	female	remission	2	29	6	79.3103
Sample_zilliesD8_hs_smallrnaneb_sr_kauranil_B_2_S76_L004_R1_001.fastq	response	EKT_RNA_003-2	2	52	female	remission	2
Sample_zilliesD9_hs_smallrnaneb_sr_kauranil_C_3_S84_L004_R1_001.fastq	response	EKT_RNA_003-3	3	52	female	remission	2
Sample_zilliesD112_hs_smallrnaneb_sr_kauranil_A_1_S6_L001_R1_001.fastq	response	EKT_RNA_004-1	1	54	male	remission	2	46	7	84.7826
Sample_zilliesD10_hs_smallrnaneb_sr_kauranil_A_1_S69_L004_R1_001.fastq	response	EKT_RNA_004-2	2	54	male	remission	2
Sample_zilliesD11_hs_smallrnaneb_sr_kauranil_B_2_S77_L004_R1_001.fastq	response	EKT_RNA_004-3	3	54	male	remission	2
Sample_zilliesD12_hs_smallrnaneb_sr_kauranil_C_3_S85_L004_R1_001.fastq	nonresponse	RNA_EKT-005-1	1	76	male	nonremission	2	29	15	48.2759
Sample_zilliesD13_hs_smallrnaneb_sr_kauranil_A_1_S70_L004_R1_001.fastq	nonresponse	RNA_EKT-005-2	2	76	male	nonremission	2
Sample_zilliesD14_hs_smallrnaneb_sr_kauranil_B_2_S78_L004_R1_001.fastq	nonresponse	RNA_EKT-005-3	3	76	male	nonremission	2
Sample_zilliesD15_hs_smallrnaneb_sr_kauranil_C_3_S81_L004_R1_001.fastq	response	RNA_EKT-006-1	1	64	male	remission	2	27	3	88.8889
Sample_zilliesD16_hs_smallrnaneb_sr_kauranil_A_1_S63_L004_R1_001.fastq	response	RNA_EKT-006-2	2	64	male	remission	2
Sample_zilliesD17_hs_smallrnaneb_sr_kauranil_B_2_S71_L004_R1_001.fastq	response	RNA_EKT-006-3	3	64	male	remission	2
Sample_zilliesD18_hs_smallrnaneb_sr_kauranil_C_3_S86_L004_R1_001.fastq	response	RNA_EKT-007-1	1	58	female	remission	2	36	2	94.4444
Sample_zilliesD19_hs_smallrnaneb_sr_kauranil_A_1_S64_L004_R1_001.fastq	response	RNA_EKT-007-2	2	58	female	remission	2
Sample_zilliesD20_hs_smallrnaneb_sr_kauranil_B_2_S72_L004_R1_001.fastq	response	RNA_EKT-007-3	3	58	female	remission	2
Sample_zilliesD21_hs_smallrnaneb_sr_kauranil_C_3_S79_L004_R1_001.fastq	response	RNA_EKT-009-1	1	56	male	remission	2	24	5	79.1667
Sample_zilliesD22_hs_smallrnaneb_sr_kauranil_A_1_S65_L004_R1_001.fastq	response	RNA_EKT-009-2	2	56	male	remission	2
Sample_zilliesD23_hs_smallrnaneb_sr_kauranil_B_2_S73_L004_R1_001.fastq	response	RNA_EKT-009-3	3	56	male	remission	2
Sample_zilliesD24_hs_smallrnaneb_sr_kauranil_C_3_S80_L004_R1_001.fastq	response	RNA_EKT-010-1	1	51	female	nonremission	2	44	17	61.3636
Sample_zilliesD25_hs_smallrnaneb_sr_kauranil_A_1_S88_L005_R1_001.fastq	response	RNA_EKT-010-2	2	51	female	nonremission	2
Sample_zilliesD26_hs_smallrnaneb_sr_kauranil_B_2_S95_L005_R1_001.fastq	response	RNA_EKT-010-3	3	51	female	nonremission	2
Sample_zilliesD27_hs_smallrnaneb_sr_kauranil_C_3_S103_L005_R1_001.fastq	response	RNA_EKT-011-1	1	44	female	remission	2	32	7	78.125
Sample_zilliesD28_hs_smallrnaneb_sr_kauranil_A_1_S89_L005_R1_001.fastq	response	RNA_EKT-011-2	2	44	female	remission	2
Sample_zilliesD29_hs_smallrnaneb_sr_kauranil_B_2_S96_L005_R1_001.fastq	response	RNA_EKT-011-3	3	44	female	remission	2
Sample_zilliesD30_hs_smallrnaneb_sr_kauranil_C_3_S104_L005_R1_001.fastq	response	RNA_EKT-012-1	1	72	male	remission	2	32	1	96.875
Sample_zilliesD31_hs_smallrnaneb_sr_kauranil_A_1_S90_L005_R1_001.fastq	response	RNA_EKT-012-2	2	72	male	remission	2
Sample_zilliesD32_hs_smallrnaneb_sr_kauranil_B_2_S97_L005_R1_001.fastq	response	RNA_EKT-012-3	3	72	male	remission	2
Sample_zilliesD33_hs_smallrnaneb_sr_kauranil_C_3_S105_L005_R1_001.fastq	response	RNA_EKT-013-1	1	62	female	remission	2	20	8	60
Sample_zilliesD34_hs_smallrnaneb_sr_kauranil_A_1_S91_L005_R1_001.fastq	response	RNA_EKT-013-2	2	62	female	remission	2
Sample_zilliesD35_hs_smallrnaneb_sr_kauranil_B_2_S98_L005_R1_001.fastq	response	RNA_EKT-013-3	3	62	female	remission	2
Sample_10Responder_hs_smallrnaneb_sr_kauranil_R_1_S38_L006_R1_001.fastq	response	10-1	1	77	female	nonremission	1	45	17	62.2222
Sample_10Responder_hs_smallrnaneb_sr_kauranil_R_2_S39_L006_R1_001.fastq	response	10-2	2	77	female	nonremission	1
Sample_10Responder_hs_smallrnaneb_sr_kauranil_R_3_S73_L007_R1_001.fastq	response	10-3	3	77	female	nonremission	1
Sample_11NonResponder_hs_smallrnaneb_sr_kauranil_N_1_S45_L006_R1_001.fastq	nonresponse	11-1	1	42	female	nonremission	1	44	37	15.9091
Sample_11NonResponder_hs_smallrnaneb_sr_kauranil_N_2_S46_L006_R1_001.fastq	nonresponse	11-2	2	42	female	nonremission	1
Sample_11NonResponder_hs_smallrnaneb_sr_kauranil_N_3_S47_L006_R1_001.fastq	nonresponse	11-3	3	42	female	nonremission	1
Sample_14Responder_hs_smallrnaneb_sr_kauranil_R_1_S40_L006_R1_001.fastq	response	14-1	1	51	male	remission	1	36	6	83.3333
Sample_14Responder_hs_smallrnaneb_sr_kauranil_R_2_S41_L006_R1_001.fastq	response	14-2	2	51	male	remission	1
Sample_14Responder_hs_smallrnaneb_sr_kauranil_R_3_S71_L007_R1_001.fastq	response	14-3	3	51	male	remission	1
Sample_18Responder_hs_smallrnaneb_sr_kauranil_R_1_S69_L007_R1_001.fastq	response	18-1	1	47	male	remission	1	18	2	88.8889
Sample_18Responder_hs_smallrnaneb_sr_kauranil_R_2_S68_L007_R1_001.fastq	response	18-2	2	47	male	remission	1
Sample_18Responder_hs_smallrnaneb_sr_kauranil_R_3_S67_L007_R1_001.fastq	response	18-3	3	47	male	remission	1
Sample_26NonResponder_hs_smallrnaneb_sr_kauranil_N_1_S48_L006_R1_001.fastq	nonresponse	26-1	1	49	female	nonremission	1	25	25	0
Sample_26NonResponder_hs_smallrnaneb_sr_kauranil_N_2_S49_L006_R1_001.fastq	nonresponse	26-2	2	49	female	nonremission	1
Sample_26NonResponder_hs_smallrnaneb_sr_kauranil_N_3_S50_L006_R1_001.fastq	nonresponse	26-3	3	49	female	nonremission	1
Sample_27Responder_hs_smallrnaneb_sr_kauranil_R_1_S66_L007_R1_001.fastq	response	27-1	1	51	male	remission	1	27	4	85.1852
Sample_27Responder_hs_smallrnaneb_sr_kauranil_R_2_S37_L006_R1_001.fastq	response	27-2	2	51	male	remission	1
Sample_27Responder_hs_smallrnaneb_sr_kauranil_R_3_S70_L007_R1_001.fastq	response	27-3	3	51	male	remission	1
Sample_28Responder_hs_smallrnaneb_sr_kauranil_R_1_S77_L007_R1_001.fastq	response	28-1	1	56	male	remission	1	25	4	84
Sample_28Responder_hs_smallrnaneb_sr_kauranil_R_2_S76_L007_R1_001.fastq	response	28-2	2	56	male	remission	1
Sample_28Responder_hs_smallrnaneb_sr_kauranil_R_3_S75_L007_R1_001.fastq	response	28-3	3	56	male	remission	1
Sample_29NonResponder_hs_smallrnaneb_sr_kauranil_N_1_S51_L006_R1_001.fastq	response	29-1	1	27	male	remission	1	24	10	58.3333
Sample_29NonResponder_hs_smallrnaneb_sr_kauranil_N_2_S52_L006_R1_001.fastq	response	29-2	2	27	male	remission	1
Sample_29NonResponder_hs_smallrnaneb_sr_kauranil_N_3_S53_L006_R1_001.fastq	response	29-3	3	27	male	remission	1
Sample_30Responder_hs_smallrnaneb_sr_kauranil_R_1_S74_L007_R1_001.fastq	response	30-1	1	47	female	remission	1	31	2	93.5484
Sample_30Responder_hs_smallrnaneb_sr_kauranil_R_2_S36_L006_R1_001.fastq	response	30-2	2	47	female	remission	1
Sample_30Responder_hs_smallrnaneb_sr_kauranil_R_3_S72_L007_R1_001.fastq	response	30-3	3	47	female	remission	1
Sample_32NonResponder_hs_smallrnaneb_sr_kauranil_N_1_S54_L007_R1_001.fastq	nonresponse	32-1	1	51	female	nonremission	1	32	22	31.25
Sample_32NonResponder_hs_smallrnaneb_sr_kauranil_N_2_S55_L007_R1_001.fastq	nonresponse	32-2	2	51	female	nonremission	1
Sample_32NonResponder_hs_smallrnaneb_sr_kauranil_N_3_S57_L007_R1_001.fastq	nonresponse	32-3	3	51	female	nonremission	1
Sample_33Responder_hs_smallrnaneb_sr_kauranil_R_1_S35_L006_R1_001.fastq	response	33-1	1	53	male	remission	1	33	9	72.7273
Sample_33Responder_hs_smallrnaneb_sr_kauranil_R_2_S34_L006_R1_001.fastq	response	33-2	2	53	male	remission	1
Sample_33Responder_hs_smallrnaneb_sr_kauranil_R_3_S33_L006_R1_001.fastq	response	33-3	3	53	male	remission	1
Sample_34NonResponder_hs_smallrnaneb_sr_kauranil_N_1_S59_L007_R1_001.fastq	nonresponse	34-1	1	52	male	nonremission	1	34	23	32.3529
Sample_34NonResponder_hs_smallrnaneb_sr_kauranil_N_2_S60_L007_R1_001.fastq	nonresponse	34-2	2	52	male	nonremission	1
Sample_34NonResponder_hs_smallrnaneb_sr_kauranil_N_3_S65_L007_R1_001.fastq	nonresponse	34-3	3	52	male	nonremission	1
Sample_35NonResponder_hs_smallrnaneb_sr_kauranil_N_1_S58_L007_R1_001.fastq	nonresponse	35-1	1	58	male	nonremission	1	35	34	2.85714
Sample_35NonResponder_hs_smallrnaneb_sr_kauranil_N_2_S61_L007_R1_001.fastq	nonresponse	35-2	2	58	male	nonremission	1
Sample_35NonResponder_hs_smallrnaneb_sr_kauranil_N_3_S62_L007_R1_001.fastq	nonresponse	35-3	3	58	male	nonremission	1
Sample_36NonResponder_hs_smallrnaneb_sr_kauranil_N_1_S38_L007_R1_001.fastq	nonresponse	36-1	1	27	female	nonremission	1	24	20	16.6667
Sample_36NonResponder_hs_smallrnaneb_sr_kauranil_N_2_S41_L007_R1_001.fastq	nonresponse	36-2	2	27	female	nonremission	1
Sample_36NonResponder_hs_smallrnaneb_sr_kauranil_N_3_S37_L007_R1_001.fastq	nonresponse	36-3	3	27	female	nonremission	1
Sample_38Responder_hs_smallrnaneb_sr_kauranil_R_1_S32_L006_R1_001.fastq	response	38-1	1	35	female	remission	1	36	10	72.2222
Sample_38Responder_hs_smallrnaneb_sr_kauranil_R_2_S31_L006_R1_001.fastq	response	38-2	2	35	female	remission	1
Sample_38Responder_hs_smallrnaneb_sr_kauranil_R_3_S30_L006_R1_001.fastq	response	38-3	3	35	female	remission	1
Sample_39NonResponder_hs_smallrnaneb_sr_kauranil_N_1_S63_L007_R1_001.fastq	nonresponse	39-1	1	55	male	nonremission	1	19	20	-5.26316
Sample_39NonResponder_hs_smallrnaneb_sr_kauranil_N_2_S39_L007_R1_001.fastq	nonresponse	39-2	2	55	male	nonremission	1
Sample_39NonResponder_hs_smallrnaneb_sr_kauranil_N_3_S44_L007_R1_001.fastq	nonresponse	39-3	3	55	male	nonremission	1
Sample_40NonResponder_hs_smallrnaneb_sr_kauranil_N_1_S64_L007_R1_001.fastq	nonresponse	40-1	1	44	male	nonremission	1	38	22	42.1053
Sample_40NonResponder_hs_smallrnaneb_sr_kauranil_N_2_S42_L007_R1_001.fastq	nonresponse	40-2	2	44	male	nonremission	1
Sample_40NonResponder_hs_smallrnaneb_sr_kauranil_N_3_S46_L007_R1_001.fastq	nonresponse	40-3	3	44	male	nonremission	1
Sample_43Responder_hs_smallrnaneb_sr_kauranil_R_1_S45_L007_R1_001.fastq	response	43-1	1	58	female	remission	1	29	1	96.5517
Sample_43Responder_hs_smallrnaneb_sr_kauranil_R_2_S43_L007_R1_001.fastq	response	43-2	2	58	female	remission	1
Sample_43Responder_hs_smallrnaneb_sr_kauranil_R_3_S40_L007_R1_001.fastq	response	43-3	3	58	female	remission	1
Sample_8NonResponder_hs_smallrnaneb_sr_kauranil_N_1_S42_L006_R1_001.fastq	nonresponse	8-1	1	42	female	nonremission	1	36	36	0
Sample_8NonResponder_hs_smallrnaneb_sr_kauranil_N_2_S43_L006_R1_001.fastq	nonresponse	8-2	2	42	female	nonremission	1
Sample_8NonResponder_hs_smallrnaneb_sr_kauranil_N_3_S44_L006_R1_001.fastq	nonresponse	8-3	3	42	female	nonremission	1
Sample_zilliesD97_hs_smallrnaneb_sr_kauranil_A_1_S7_L001_R1_001.fastq	response	RNA_45-1	1	70	female	remission	2	34	9	73.5294
Sample_zilliesD98_hs_smallrnaneb_sr_kauranil_B_2_S9_L001_R1_001.fastq	response	RNA_45-2	2	70	female	remission	2
Sample_zilliesD99_hs_smallrnaneb_sr_kauranil_C_3_S16_L001_R1_001.fastq	response	RNA_45-3	3	70	female	remission	2
Sample_zilliesD100_hs_smallrnaneb_sr_kauranil_A_1_S2_L001_R1_001.fastq	response	RNA_46-1	1	63	female	remission	2	35	7	80
Sample_zilliesD101_hs_smallrnaneb_sr_kauranil_B_2_S10_L001_R1_001.fastq	response	RNA_46-2	2	63	female	remission	2
Sample_zilliesD102_hs_smallrnaneb_sr_kauranil_C_3_S17_L001_R1_001.fastq	response	RNA_46-3	3	63	female	remission	2
Sample_zilliesD103_hs_smallrnaneb_sr_kauranil_A_1_S3_L001_R1_001.fastq	nonresponse	RNA_47-1	1	48	female	nonremission	2	25	34	-36
Sample_zilliesD104_hs_smallrnaneb_sr_kauranil_B_2_S11_L001_R1_001.fastq	nonresponse	RNA_47-2	2	48	female	nonremission	2
Sample_zilliesD105_hs_smallrnaneb_sr_kauranil_C_3_S18_L001_R1_001.fastq	nonresponse	RNA_47-3	3	48	female	nonremission	2
Sample_zilliesD106_hs_smallrnaneb_sr_kauranil_A_1_S4_L001_R1_001.fastq	response	RNA_49-1	1	86	female	remission	2	40	4	90
Sample_zilliesD107_hs_smallrnaneb_sr_kauranil_B_2_S12_L001_R1_001.fastq	response	RNA_49-2	2	86	female	remission	2
Sample_zilliesD108_hs_smallrnaneb_sr_kauranil_C_3_S19_L001_R1_001.fastq	response	RNA_49-3	3	86	female	remission	2
Sample_zilliesD109_hs_smallrnaneb_sr_kauranil_A_1_S5_L001_R1_001.fastq	response	RNA_50-1	1	67	male	nonremission	2	36	12	66.6667
Sample_zilliesD110_hs_smallrnaneb_sr_kauranil_B_2_S13_L001_R1_001.fastq	response	RNA_50-2	2	67	male	nonremission	2
Sample_zilliesD111_hs_smallrnaneb_sr_kauranil_C_3_S20_L001_R1_001.fastq	response	RNA_50-3	3	67	male	nonremission	2
Sample_zilliesD117_hs_smallrnaneb_sr_kauranil_C_3_S15_L001_R1_001.fastq	response	RNA_51-1	1	61	female	remission	2	36	7	80.5556
Sample_zilliesD118_hs_smallrnaneb_sr_kauranil_A_1_S23_L002_R1_001.fastq	response	RNA_51-2	2	61	female	remission	2
Sample_zilliesD119_hs_smallrnaneb_sr_kauranil_B_2_S30_L002_R1_001.fastq	response	RNA_51-3	3	61	female	remission	2
Sample_zilliesD120_hs_smallrnaneb_sr_kauranil_C_3_S37_L002_R1_001.fastq	response	RNA_52-1	1	67	female	remission	2	13	6	53.8462
Sample_zilliesD121_hs_smallrnaneb_sr_kauranil_A_1_S24_L002_R1_001.fastq	response	RNA_52-2	2	67	female	remission	2
Sample_zilliesD122_hs_smallrnaneb_sr_kauranil_B_2_S31_L002_R1_001.fastq	response	RNA_52-3	3	67	female	remission	2
Sample_zilliesD123_hs_smallrnaneb_sr_kauranil_C_3_S38_L002_R1_001.fastq	response	RNA_53-1	1	78	female	remission	2	22	7	68.1818
Sample_zilliesD124_hs_smallrnaneb_sr_kauranil_A_1_S25_L002_R1_001.fastq	response	RNA_53-3	3	78	female	remission	2
Sample_zilliesD83_hs_smallrnaneb_sr_kauranil_B_2_S148_L007_R1_001.fastq	nonresponse	RNA_54-1	1	38	female	nonremission	2	27	21	22.2222
Sample_zilliesD84_hs_smallrnaneb_sr_kauranil_C_3_S156_L007_R1_001.fastq	nonresponse	RNA_54-2	2	38	female	nonremission	2
Sample_zilliesD85_hs_smallrnaneb_sr_kauranil_A_1_S142_L007_R1_001.fastq	nonresponse	RNA_54-3	3	38	female	nonremission	2
Sample_zilliesD86_hs_smallrnaneb_sr_kauranil_B_2_S149_L007_R1_001.fastq	response	RNA_55-1	1	58	male	remission	2	30	10	66.6667
Sample_zilliesD87_hs_smallrnaneb_sr_kauranil_C_3_S152_L007_R1_001.fastq	response	RNA_55-2	2	58	male	remission	2
Sample_zilliesD88_hs_smallrnaneb_sr_kauranil_A_1_S135_L007_R1_001.fastq	response	RNA_55-3	3	58	male	remission	2
Sample_zilliesD89_hs_smallrnaneb_sr_kauranil_B_2_S150_L007_R1_001.fastq	response	RNA_56-1	1	47	female	remission	2	33	3	90.9091
Sample_zilliesD90_hs_smallrnaneb_sr_kauranil_C_3_S157_L007_R1_001.fastq	response	RNA_56-2	2	47	female	remission	2
Sample_zilliesD91_hs_smallrnaneb_sr_kauranil_A_1_S136_L007_R1_001.fastq	response	RNA_56-3	3	47	female	remission	2
Sample_zilliesD92_hs_smallrnaneb_sr_kauranil_B_2_S143_L007_R1_001.fastq	response	RNA_57-1	1	60	female	nonremission	2	37	11	70.2703
Sample_zilliesD93_hs_smallrnaneb_sr_kauranil_C_3_S158_L007_R1_001.fastq	response	RNA_57-2	2	60	female	nonremission	2
Sample_zilliesD94_hs_smallrnaneb_sr_kauranil_A_1_S137_L007_R1_001.fastq	response	RNA_57-3	3	60	female	nonremission	2
Sample_zilliesD95_hs_smallrnaneb_sr_kauranil_B_2_S144_L007_R1_001.fastq	nonresponse	RNA_59-1	1	50	female	nonremission	2	32	NA
Sample_zilliesD96_hs_smallrnaneb_sr_kauranil_C_3_S151_L007_R1_001.fastq	nonresponse	RNA_59-2	2	50	female	nonremission	2
Sample_zilliesD125_hs_smallrnaneb_sr_kauranil_B_2_S32_L002_R1_001.fastq	nonresponse	RNA_59-3	3	50	female	nonremission	2
Sample_zilliesD126_hs_smallrnaneb_sr_kauranil_C_3_S39_L002_R1_001.fastq	response	RNA_60-1	1	73	male	remission	2	39	6	84.6154
Sample_zilliesD127_hs_smallrnaneb_sr_kauranil_A_1_S26_L002_R1_001.fastq	response	RNA_60-2	2	73	male	remission	2
Sample_zilliesD128_hs_smallrnaneb_sr_kauranil_B_2_S33_L002_R1_001.fastq	response	RNA_60-3	3	73	male	remission	2
Sample_zilliesD129_hs_smallrnaneb_sr_kauranil_C_3_S40_L002_R1_001.fastq	response	RNA_61-1	1	59	male	remission	2	29	2	93.1034
Sample_zilliesD130_hs_smallrnaneb_sr_kauranil_A_1_S27_L002_R1_001.fastq	response	RNA_61-2	2	59	male	remission	2
Sample_zilliesD131_hs_smallrnaneb_sr_kauranil_B_2_S34_L002_R1_001.fastq	response	RNA_61-3	3	59	male	remission	2
Sample_zilliesD132_hs_smallrnaneb_sr_kauranil_C_3_S41_L002_R1_001.fastq	response	RNA_63-1	1	28	female	nonremission	2	34	15	55.8824
Sample_zilliesD133_hs_smallrnaneb_sr_kauranil_A_1_S28_L002_R1_001.fastq	response	RNA_63-2	2	28	female	nonremission	2
Sample_zilliesD134_hs_smallrnaneb_sr_kauranil_B_2_S35_L002_R1_001.fastq	response	RNA_63-3	3	28	female	nonremission	2
Sample_zilliesD68_hs_smallrnaneb_sr_kauranil_B_2_S126_L006_R1_001.fastq	nonresponse	RNA_65-1	1	28	female	nonremission	2	40	21	47.5
Sample_zilliesD69_hs_smallrnaneb_sr_kauranil_C_3_S133_L006_R1_001.fastq	nonresponse	RNA_65-2	2	28	female	nonremission	2
Sample_zilliesD70_hs_smallrnaneb_sr_kauranil_A_1_S112_L006_R1_001.fastq	nonresponse	RNA_65-3	3	28	female	nonremission	2
Sample_zilliesD71_hs_smallrnaneb_sr_kauranil_B_2_S119_L006_R1_001.fastq	response	RNA_66-1	1	58	male	nonremission	2	45	11	75.5556
Sample_zilliesD72_hs_smallrnaneb_sr_kauranil_C_3_S134_L006_R1_001.fastq	response	RNA_66-2	2	58	male	nonremission	2
Sample_zilliesD73_hs_smallrnaneb_sr_kauranil_A_1_S138_L007_R1_001.fastq	response	RNA_66-3	3	58	male	nonremission	2
Sample_zilliesD74_hs_smallrnaneb_sr_kauranil_B_2_S145_L007_R1_001.fastq	response	RNA_67-1	1	49	male	remission	2	30	7	76.6667
Sample_zilliesD75_hs_smallrnaneb_sr_kauranil_C_3_S153_L007_R1_001.fastq	response	RNA_67-2	2	49	male	remission	2
Sample_zilliesD76_hs_smallrnaneb_sr_kauranil_A_1_S139_L007_R1_001.fastq	response	RNA_67-3	3	49	male	remission	2
Sample_zilliesD77_hs_smallrnaneb_sr_kauranil_B_2_S146_L007_R1_001.fastq	nonresponse	RNA_68-1	1	45	female	nonremission	2	34	26	23.5294
Sample_zilliesD78_hs_smallrnaneb_sr_kauranil_C_3_S154_L007_R1_001.fastq	nonresponse	RNA_68-2	2	45	female	nonremission	2
Sample_zilliesD79_hs_smallrnaneb_sr_kauranil_A_1_S140_L007_R1_001.fastq	nonresponse	RNA_68-3	3	45	female	nonremission	2
Sample_zilliesD80_hs_smallrnaneb_sr_kauranil_B_2_S147_L007_R1_001.fastq	nonresponse	RNA_69-1	1	32	female	nonremission	2	44	33	25
Sample_zilliesD81_hs_smallrnaneb_sr_kauranil_C_3_S155_L007_R1_001.fastq	nonresponse	RNA_69-2	2	32	female	nonremission	2
Sample_zilliesD82_hs_smallrnaneb_sr_kauranil_A_1_S141_L007_R1_001.fastq	nonresponse	RNA_69-3	3	32	female	nonremission	2
Sample_zilliesD61_hs_smallrnaneb_sr_kauranil_A_1_S117_L006_R1_001.fastq	response	RNA_MA12A	1	83	female	nonremission	2	37	17	54.0541
Sample_zilliesD136_hs_smallrnaneb_sr_kauranil_A_1_S22_L002_R1_001.fastq	response	RNA_MA12B	2	83	female	nonremission	2
Sample_zilliesD62_hs_smallrnaneb_sr_kauranil_B_2_S124_L006_R1_001.fastq	response	RNA_MA12C	3	83	female	nonremission	2
Sample_zilliesD115_hs_smallrnaneb_sr_kauranil_A_1_S1_L001_R1_001.fastq	nonresponse	RNA_MA13A	1	86	male	nonremission	2	35	31	11.4286
Sample_zilliesD38_hs_smallrnaneb_sr_kauranil_B_2_S99_L005_R1_001.fastq	nonresponse	RNA_MA13B	2	86	male	nonremission	2
Sample_zilliesD39_hs_smallrnaneb_sr_kauranil_C_3_S110_L005_R1_001.fastq	nonresponse	RNA_MA13C	3	86	male	nonremission	2
Sample_zilliesD63_hs_smallrnaneb_sr_kauranil_C_3_S127_L006_R1_001.fastq	nonresponse	RNA_MA14A	1	58	female	nonremission	2	30	23	23.3333
Sample_zilliesD64_hs_smallrnaneb_sr_kauranil_A_1_S118_L006_R1_001.fastq	nonresponse	RNA_MA14B	2	58	female	nonremission	2
Sample_zilliesD65_hs_smallrnaneb_sr_kauranil_B_2_S125_L006_R1_001.fastq	nonresponse	RNA_MA14C	3	58	female	nonremission	2
Sample_zilliesD40_hs_smallrnaneb_sr_kauranil_A_1_S93_L005_R1_001.fastq	response	RNA_MA15A	1	68	female	nonremission	2	42	16	61.9048
Sample_zilliesD41_hs_smallrnaneb_sr_kauranil_B_2_S100_L005_R1_001.fastq	response	RNA_MA15B	2	68	female	nonremission	2
Sample_zilliesD42_hs_smallrnaneb_sr_kauranil_C_3_S107_L005_R1_001.fastq	response	RNA_MA15C	3	68	female	nonremission	2
Sample_zilliesD137_hs_smallrnaneb_sr_kauranil_B_2_S29_L002_R1_001.fastq	nonresponse	RNA_MA17A	1	21	female	nonremission	2	34	31	8.82353
Sample_zilliesD66_hs_smallrnaneb_sr_kauranil_C_3_S132_L006_R1_001.fastq	nonresponse	RNA_MA17B	2	21	female	nonremission	2
Sample_zilliesD67_hs_smallrnaneb_sr_kauranil_A_1_S111_L006_R1_001.fastq	nonresponse	RNA_MA17C	3	21	female	nonremission	2
Sample_zilliesD113_hs_smallrnaneb_sr_kauranil_B_2_S14_L001_R1_001.fastq	nonresponse	RNA_MA19A	1	78	male	nonremission	2	34	37	-8.82353
Sample_zilliesD43_hs_smallrnaneb_sr_kauranil_A_1_S94_L005_R1_001.fastq	nonresponse	RNA_MA19B	2	78	male	nonremission	2
Sample_zilliesD44_hs_smallrnaneb_sr_kauranil_B_2_S101_L005_R1_001.fastq	nonresponse	RNA_MA19C	3	78	male	nonremission	2
Sample_zilliesD36_hs_smallrnaneb_sr_kauranil_C_3_S106_L005_R1_001.fastq	response	RNA_MA1A	1	80	male	remission	2	18	6	66.6667
Sample_zilliesD135_hs_smallrnaneb_sr_kauranil_C_3_S36_L002_R1_001.fastq	response	RNA_MA1B	2	80	male	remission	2
Sample_zilliesD37_hs_smallrnaneb_sr_kauranil_A_1_S92_L005_R1_001.fastq	response	RNA_MA1C	3	80	male	remission	2
Sample_zilliesD45_hs_smallrnaneb_sr_kauranil_C_3_S108_L005_R1_001.fastq	nonresponse	RNA_MA20A	1	45	female	nonremission	2	46	32	30.4348
Sample_zilliesD46_hs_smallrnaneb_sr_kauranil_A_1_S87_L005_R1_001.fastq	nonresponse	RNA_MA20B	2	45	female	nonremission	2
Sample_zilliesD47_hs_smallrnaneb_sr_kauranil_B_2_S102_L005_R1_001.fastq	nonresponse	RNA_MA20C	3	45	female	nonremission	2
Sample_zilliesD48_hs_smallrnaneb_sr_kauranil_C_3_S109_L005_R1_001.fastq	response	RNA_MA3A	1	75	male	remission	2	29	3	89.6552
Sample_zilliesD49_hs_smallrnaneb_sr_kauranil_A_1_S113_L006_R1_001.fastq	response	RNA_MA3B	2	75	male	remission	2
Sample_zilliesD50_hs_smallrnaneb_sr_kauranil_B_2_S120_L006_R1_001.fastq	response	RNA_MA3C	3	75	male	remission	2
Sample_zilliesD114_hs_smallrnaneb_sr_kauranil_C_3_S21_L001_R1_001.fastq	nonresponse	RNA_MA4A	1	49	female	nonremission	2	41	21	48.7805
Sample_zilliesD51_hs_smallrnaneb_sr_kauranil_C_3_S128_L006_R1_001.fastq	nonresponse	RNA_MA4B	2	49	female	nonremission	2
Sample_zilliesD52_hs_smallrnaneb_sr_kauranil_A_1_S114_L006_R1_001.fastq	nonresponse	RNA_MA4C	3	49	female	nonremission	2
Sample_zilliesD53_hs_smallrnaneb_sr_kauranil_B_2_S121_L006_R1_001.fastq	response	RNA_MA6A	1	80	female	nonremission	2	31	14	54.8387
Sample_zilliesD54_hs_smallrnaneb_sr_kauranil_C_3_S129_L006_R1_001.fastq	response	RNA_MA6B	2	80	female	nonremission	2
Sample_zilliesD55_hs_smallrnaneb_sr_kauranil_A_1_S115_L006_R1_001.fastq	response	RNA_MA6C	3	80	female	nonremission	2
Sample_zilliesD56_hs_smallrnaneb_sr_kauranil_B_2_S122_L006_R1_001.fastq	nonresponse	RNA_MA8A	1	73	male	nonremission	2	36	33	8.33333
Sample_zilliesD116_hs_smallrnaneb_sr_kauranil_B_2_S8_L001_R1_001.fastq	nonresponse	RNA_MA8B	2	73	male	nonremission	2
Sample_zilliesD57_hs_smallrnaneb_sr_kauranil_C_3_S130_L006_R1_001.fastq	nonresponse	RNA_MA8C	3	73	male	nonremission	2
Sample_zilliesD58_hs_smallrnaneb_sr_kauranil_A_1_S116_L006_R1_001.fastq	response	RNA_MA9A	1	28	female	remission	2	40	8	80
Sample_zilliesD59_hs_smallrnaneb_sr_kauranil_B_2_S123_L006_R1_001.fastq	response	RNA_MA9B	2	28	female	remission	2
Sample_zilliesD60_hs_smallrnaneb_sr_kauranil_C_3_S131_L006_R1_001.fastq	response	RNA_MA9C	3	28	female	remission	2
