# Supplementary material for: Baseline levels of miR-223-3p correlate with the effectiveness of electroconvulsive therapy in patients with major depression
Source: Transl Psychiatry. 2023 Sep 13;13:294. doi: 10.1038/s41398-023-02582-4 (PMC10497550; doi:10.1038/s41398-023-02582-4)
Supplement: Supplementary file 3 — Related Manuscript File [file 41398_2023_2582_MOESM3_ESM.xlsx]

## Sheet: Sheet1
Gene_symbol	Forward primer sequence	Reverse primer sequence
NLRP3	tctgcactgactggcagaag	aagcagcttctttctgatgagg
Il-1b	tacctgtcctgcgtgttgaa	tctttgggtaatttttgggatct
TNF-alpha	cagcctcttctccttcctgat	gccagagggctgattagaga
Il-6	gatgagtacaaaagtcctgatcca	ctgcagccactggttctgt
