# Supplementary material for: Baseline levels of miR-223-3p correlate with the effectiveness of electroconvulsive therapy in patients with major depression
Source: Transl Psychiatry. 2023 Sep 13;13:294. doi: 10.1038/s41398-023-02582-4 (PMC10497550; doi:10.1038/s41398-023-02582-4)
Supplement: Supplementary file 5 — Related Manuscript File [file 41398_2023_2582_MOESM5_ESM.xlsx]

## Sheet: MEblack
	EnsemblIDs	moduleColor	MM.purple	p.MM.purple	MM.yellow	p.MM.yellow	MM.greenyellow	p.MM.greenyellow	MM.black	p.MM.black	MM.red	p.MM.red	MM.pink	p.MM.pink	MM.blue	p.MM.blue	MM.grey	p.MM.grey	MM.brown	p.MM.brown	MM.green	p.MM.green
hsa-miR-92b-5p	hsa-miR-92b-5p	black	0.0383377	0.624918	0.284745	0.000209863	-0.0977026	0.211862	0.555822	9.2289e-15	-0.427753	1.00051e-08	0.0445904	0.569558	-0.268388	0.000491265	0.213127	0.00598689	0.201007	0.00963021	0.257019	0.000860606
hsa-let-7d-3p	hsa-let-7d-3p	black	0.269359	0.000467768	-0.347407	4.83521e-06	0.151144	0.0526399	-0.573383	8.34952e-16	0.131402	0.0924988	-0.101074	0.19644	0.0188774	0.809817	-0.135217	0.0833368	0.159675	0.040498	0.284938	0.000207695
hsa-miR-1307-3p	hsa-miR-1307-3p	black	-0.0539722	0.491127	0.458591	5.85152e-10	-0.267439	0.000515299	0.580655	2.95842e-16	-0.168951	0.0300569	0.0271444	0.729275	0.0938112	0.230718	0.483593	4.7151e-11	-0.294987	0.00011991	-0.056087	0.474277
hsa-miR-146a-5p	hsa-miR-146a-5p	black	-0.408103	5.29489e-08	0.36346	1.59968e-06	-0.309461	5.24088e-05	0.49418	1.52415e-11	0.00162642	0.983459	0.111983	0.152137	0.13901	0.0749615	0.107927	0.167636	-0.209187	0.00700661	-0.328391	1.66065e-05
hsa-miR-664a-5p	hsa-miR-664a-5p	black	-0.128626	0.0996584	0.534611	1.4017e-13	-0.102162	0.191641	0.599464	1.78656e-17	-0.395784	1.42694e-07	0.0536014	0.494114	-0.103218	0.187065	0.275185	0.000347219	0.0497251	0.525907	0.0622875	0.426737
hsa-miR-1255b-5p	hsa-miR-1255b-5p	black	-0.0639394	0.414553	0.297374	0.00010492	0.0544441	0.48734	0.510024	2.61103e-12	-0.124916	0.109899	0.0205734	0.793099	-0.137543	0.0781166	0.395185	1.4959e-07	-0.0500187	0.523462	-0.13747	0.0782751
hsa-miR-378f	hsa-miR-378f	black	-0.186792	0.0162909	0.468348	2.24334e-10	-0.153101	0.049617	0.808461	2.29498e-39	-0.447944	1.61035e-09	0.0572462	0.465176	-0.233215	0.00257306	0.161058	0.0387712	0.148018	0.0577837	0.0181324	0.817188
hsa-miR-320b	hsa-miR-320b	black	0.176578	0.0232803	0.238634	0.00202375	0.192968	0.0130188	0.767924	2.37222e-33	-0.348895	4.37516e-06	0.102406	0.190578	-0.441371	2.95717e-09	0.477811	8.59712e-11	0.0996223	0.202978	0.128732	0.0993756
hsa-miR-3913-5p	hsa-miR-3913-5p	black	-0.205008	0.00825451	0.589188	8.46823e-17	-0.251045	0.00114407	0.821938	1.08192e-41	-0.531145	2.14763e-13	0.131818	0.0914634	-0.272983	0.000388922	0.245553	0.00147772	0.19327	0.0128744	0.076999	0.325602
hsa-miR-320c	hsa-miR-320c	black	0.17164	0.0274973	0.233419	0.00255021	0.220702	0.00439078	0.762031	1.40558e-32	-0.407681	5.48165e-08	0.133575	0.0871861	-0.491823	1.9664e-11	0.424284	1.35319e-08	0.187103	0.0161104	0.160951	0.0389024
hsa-miR-378a-3p	hsa-miR-378a-3p	black	-0.186747	0.0163174	0.588488	9.3967e-17	-0.174279	0.0251691	0.930854	3.59184e-73	-0.58915	8.51623e-17	0.0908848	0.245656	-0.313504	4.12676e-05	0.301316	8.39459e-05	0.210583	0.00662898	0.0842902	0.281742
hsa-miR-320a	hsa-miR-320a	black	0.13969	0.0735351	0.285207	0.000204717	0.156536	0.0446597	0.802972	1.80394e-38	-0.395571	1.45104e-07	0.0959755	0.22009	-0.450878	1.22264e-09	0.511184	2.28644e-12	0.129629	0.0970233	0.121497	0.120053
hsa-miR-629-5p	hsa-miR-629-5p	black	-0.143936	0.0651182	0.647459	5.60285e-21	-0.331025	1.40654e-05	0.747726	8.58072e-31	-0.688714	1.55809e-24	0.0647063	0.408966	-0.275139	0.000348032	0.242507	0.001699	0.282358	0.000238376	0.280399	0.000264433
hsa-miR-769-5p	hsa-miR-769-5p	black	-0.284108	0.000217146	0.153003	0.0497643	-0.18195	0.0193366	0.490288	2.31875e-11	-0.130182	0.0955937	-0.0898749	0.250963	-0.0968992	0.215662	-0.0559906	0.475039	0.0349544	0.655799	-0.178779	0.0215881
hsa-miR-378i	hsa-miR-378i	black	-0.117068	0.134267	0.527388	3.39226e-13	-0.0768493	0.326547	0.87427	4.92889e-53	-0.680518	8.81776e-24	0.128824	0.099133	-0.426656	1.10113e-08	0.174586	0.0249093	0.367597	1.19104e-06	0.216091	0.00530924
hsa-miR-378c	hsa-miR-378c	black	-0.215861	0.00535911	0.516967	1.1707e-12	-0.18741	0.0159339	0.877244	7.94478e-54	-0.3503	3.97909e-06	0.0346507	0.658601	-0.107544	0.169157	0.24989	0.00120794	-0.0285642	0.71571	-0.106707	0.172518
hsa-miR-939-5p	hsa-miR-939-5p	black	0.289332	0.000163751	0.187295	0.0160002	-0.00260105	0.973549	0.439318	3.566e-09	-0.239746	0.00192513	0.0533248	0.496348	-0.244626	0.00154208	0.382446	3.99233e-07	0.0318109	0.685026	0.275962	0.000333516
hsa-miR-6501-5p	hsa-miR-6501-5p	black	0.0992568	0.204648	0.218243	0.00486099	-0.0208125	0.790749	0.625339	2.74501e-19	-0.242671	0.00168629	0.0697029	0.373667	-0.282197	0.000240421	0.3817	4.22326e-07	0.0136712	0.861643	0.106821	0.172058
hsa-miR-378d	hsa-miR-378d	black	-0.178723	0.0216298	0.504426	4.92085e-12	-0.131233	0.0929219	0.831893	1.53295e-43	-0.257843	0.000826999	0.0219114	0.779975	-0.0380137	0.627848	0.32661	1.85633e-05	-0.126047	0.106694	-0.188361	0.0153981
hsa-miR-627-3p	hsa-miR-627-3p	black	0.0551113	0.482012	-0.524261	4.94134e-13	0.0503225	0.52094	-0.616745	1.14672e-18	0.48786	3.00482e-11	-0.121587	0.119776	0.301615	8.25276e-05	-0.307351	5.92896e-05	-0.241505	0.00177812	-0.11095	0.155979
hsa-miR-422a	hsa-miR-422a	black	-0.0754416	0.335512	0.2927	0.000136119	-0.0137144	0.86121	0.601441	1.31606e-17	-0.228951	0.00309675	0.159295	0.0409844	-0.143166	0.0665826	0.211962	0.00627363	0.0307557	0.694945	-0.0845731	0.280125
hsa-miR-6513-3p	hsa-miR-6513-3p	black	0.0238118	0.761444	-0.532914	1.72844e-13	-0.0906697	0.24678	-0.751099	3.33756e-31	0.358623	2.24672e-06	0.00615003	0.937511	0.0889835	0.255714	-0.265406	0.00057045	0.0583644	0.456489	0.148572	0.0568422
hsa-miR-423-5p	hsa-miR-423-5p	black	0.388083	2.59886e-07	0.071656	0.360393	0.3908	2.10706e-07	0.57228	9.74956e-16	-0.395034	1.51367e-07	0.100386	0.199521	-0.629882	1.26602e-19	0.469848	1.93065e-10	0.29846	9.86986e-05	0.299053	9.54467e-05
hsa-miR-150-3p	hsa-miR-150-3p	black	-0.0441561	0.573327	0.287181	0.00018405	0.147728	0.0582818	0.504855	4.68937e-12	-0.477887	8.53015e-11	0.218605	0.00478904	-0.4043	7.22192e-08	0.182095	0.0192383	0.324686	2.09226e-05	0.072189	0.356822
hsa-miR-378g	hsa-miR-378g	black	0.00817534	0.916997	0.313421	4.14726e-05	0.0170216	0.828208	0.63217	8.53256e-20	-0.260808	0.000715894	0.0334607	0.669625	-0.132242	0.0904158	0.316612	3.42591e-05	0.00381601	0.961202	0.0146381	0.851967

## Sheet: MEblue
	EnsemblIDs	moduleColor	MM.purple	p.MM.purple	MM.yellow	p.MM.yellow	MM.greenyellow	p.MM.greenyellow	MM.black	p.MM.black	MM.red	p.MM.red	MM.pink	p.MM.pink	MM.blue	p.MM.blue	MM.grey	p.MM.grey	MM.brown	p.MM.brown	MM.green	p.MM.green
hsa-miR-4753-3p	hsa-miR-4753-3p	blue	0.162702	0.036799	-0.426811	1.0864e-08	0.0350759	0.65468	-0.309646	5.18442e-05	-0.00320962	0.967364	0.0511583	0.514032	-0.334682	1.11402e-05	-0.263861	0.000615968	0.353287	3.24716e-06	0.401445	9.09348e-08
hsa-miR-103a-3p	hsa-miR-103a-3p	blue	-0.477983	8.44598e-11	0.582496	2.26547e-16	-0.458189	6.08345e-10	0.212601	0.00611471	0.0942118	0.228724	-0.075283	0.336532	0.719937	1.20532e-27	0.0455968	0.560869	-0.586521	1.25683e-16	-0.483756	4.63498e-11
hsa-miR-1538	hsa-miR-1538	blue	0.28641	0.000191886	0.168727	0.0302792	-0.0028641	0.970875	0.438835	3.72613e-09	-0.372273	8.49113e-07	0.0229638	0.769697	-0.37325	7.9066e-07	0.447698	1.64781e-09	0.169448	0.0295697	0.412792	3.59237e-08
hsa-miR-3124-5p	hsa-miR-3124-5p	blue	0.299567	9.27143e-05	0.128547	0.0998668	0.0515644	0.510693	0.382211	4.06377e-07	-0.299381	9.36962e-05	-0.0607506	0.438258	-0.389251	2.37534e-07	0.341953	6.94566e-06	0.182973	0.0186548	0.389258	2.37409e-07
hsa-miR-222-3p	hsa-miR-222-3p	blue	-0.273975	0.000369584	0.420441	1.88336e-08	-0.0824485	0.292427	0.0979291	0.2108	0.189715	0.0146622	-0.0533247	0.496349	0.500283	7.80759e-12	0.163996	0.035307	-0.454586	8.59884e-10	-0.467405	2.46438e-10
hsa-miR-6802-3p	hsa-miR-6802-3p	blue	0.533783	1.55294e-13	0.0149909	0.848441	0.311661	4.60379e-05	0.292915	0.000134513	-0.400248	1.00088e-07	0.0686902	0.380666	-0.622493	4.42859e-19	0.369646	1.02762e-06	0.392969	1.77964e-07	0.60244	1.12675e-17
hsa-miR-7855-5p	hsa-miR-7855-5p	blue	0.178379	0.0218872	0.0826308	0.291358	0.0804694	0.304205	0.415437	2.87852e-08	-0.354156	3.05951e-06	0.0632089	0.419916	-0.450612	1.25364e-09	0.160075	0.0399917	0.249276	0.00124314	0.275324	0.000344729
hsa-miR-5193	hsa-miR-5193	blue	0.334258	1.14472e-05	-0.152009	0.0512851	0.308259	5.62295e-05	0.22446	0.00375067	-0.259591	0.000759715	0.114513	0.143034	-0.624604	3.10725e-19	0.135008	0.0838184	0.420784	1.8288e-08	0.41886	2.15508e-08
hsa-miR-181b-5p	hsa-miR-181b-5p	blue	-0.215337	0.00547471	0.360642	1.95101e-06	-0.43006	8.16926e-09	0.270129	0.000449863	0.0616399	0.43157	-0.127472	0.102758	0.332808	1.25585e-05	0.281559	0.000248697	-0.3925	1.84613e-07	-0.163673	0.0356745
hsa-miR-27b-3p	hsa-miR-27b-3p	blue	-0.560212	5.12933e-15	0.558599	6.37091e-15	-0.377645	5.7185e-07	-0.121956	0.118649	-0.0616447	0.431534	-0.128539	0.0998873	0.725324	3.171e-28	-0.29254	0.000137328	-0.21233	0.00618172	-0.424252	1.3569e-08
hsa-miR-499a-5p	hsa-miR-499a-5p	blue	-0.376665	6.14961e-07	0.387589	2.69949e-07	-0.366267	1.31004e-06	-0.140502	0.0718613	0.108193	0.166584	-0.0946966	0.226327	0.671978	5.05925e-23	-0.12712	0.103721	-0.395815	1.42337e-07	-0.417897	2.33872e-08
hsa-miR-30d-3p	hsa-miR-30d-3p	blue	-0.313546	4.11647e-05	0.141137	0.0705722	-0.291562	0.00014493	-0.0937536	0.231006	0.0296294	0.705589	-0.0138471	0.859881	0.327399	1.76715e-05	-0.310722	4.86626e-05	-0.00941544	0.904462	-0.186006	0.0167551
hsa-miR-148a-5p	hsa-miR-148a-5p	blue	-0.275754	0.000337139	-0.100715	0.198041	-0.097674	0.211997	0.24193	0.00174413	-0.370985	9.32557e-07	0.267911	0.000503216	-0.50794	3.31046e-12	-0.396366	1.36285e-07	0.586621	1.23846e-16	0.13401	0.086152
hsa-miR-589-5p	hsa-miR-589-5p	blue	0.00983218	0.900255	0.0512141	0.513573	0.181553	0.0196069	0.388597	2.49805e-07	-0.407492	5.56709e-08	0.013922	0.859131	-0.562547	3.73929e-15	-0.00225878	0.977029	0.518065	1.02952e-12	0.143869	0.0652442
hsa-miR-126-3p	hsa-miR-126-3p	blue	-0.525489	4.26474e-13	0.688987	1.46941e-24	-0.500297	7.79567e-12	0.0632207	0.419829	-0.00276745	0.971858	-0.0069189	0.929718	0.745319	1.66834e-30	-0.0382619	0.625602	-0.409709	4.63915e-08	-0.47452	1.20402e-10
hsa-miR-421	hsa-miR-421	blue	-0.240895	0.00182788	-0.154733	0.0472066	-0.0288654	0.712843	-0.507719	3.3945e-12	0.595434	3.31086e-17	-0.32034	2.73302e-05	0.677573	1.62117e-23	-0.208847	0.00710164	-0.530123	2.43345e-13	-0.560603	4.86579e-15
hsa-miR-548ap-5p	hsa-miR-548ap-5p	blue	-0.192713	0.0131415	0.417726	2.37285e-08	-0.235732	0.00230302	-0.0180144	0.818357	0.103123	0.187475	-0.115232	0.140524	0.497817	1.02473e-11	0.19884	0.0104568	-0.412066	3.8163e-08	-0.261195	0.000702427
hsa-miR-135a-5p	hsa-miR-135a-5p	blue	-0.051458	0.511567	-0.269085	0.000474302	-0.111937	0.152309	-0.442702	2.61745e-09	0.562305	3.86426e-15	-0.104632	0.181067	0.528565	2.94147e-13	-0.161637	0.0380662	-0.467906	2.34457e-10	-0.360232	2.00783e-06
hsa-miR-548d-5p	hsa-miR-548d-5p	blue	-0.285336	0.000203302	0.425325	1.23638e-08	-0.271383	0.000422083	0.00719411	0.92693	0.137487	0.0782384	-0.088448	0.258597	0.666596	1.47713e-22	-0.0607013	0.43863	-0.444635	2.19034e-09	-0.388458	2.52509e-07
hsa-miR-548j-5p	hsa-miR-548j-5p	blue	-0.212189	0.00621668	0.422589	1.56636e-08	-0.249264	0.00124382	-0.0321805	0.681564	0.110456	0.15784	-0.122546	0.116863	0.513112	1.83174e-12	0.187367	0.0159588	-0.41815	2.28912e-08	-0.279854	0.000272135
hsa-miR-6505-3p	hsa-miR-6505-3p	blue	0.185196	0.0172449	-0.225138	0.00364462	-0.0919916	0.239929	-0.027998	0.72111	-0.25073	0.00116119	0.211139	0.00648351	-0.547285	2.82293e-14	0.0277104	0.723857	0.483104	4.96254e-11	0.606624	5.84357e-18
hsa-let-7f-2-3p	hsa-let-7f-2-3p	blue	0.00896981	0.908964	-0.124065	0.112362	-0.179283	0.0212156	-0.430899	7.58574e-09	0.173536	0.0258071	-0.146873	0.0597681	0.342008	6.9206e-06	-0.14465	0.063783	-0.20226	0.00917897	0.0254274	0.745794
hsa-miR-145-5p	hsa-miR-145-5p	blue	0.306073	6.38604e-05	-0.241577	0.00177231	0.414674	3.06905e-08	0.234639	0.00241693	0.0607046	0.438605	-0.072669	0.353625	-0.369849	1.01264e-06	-0.0170029	0.828394	0.108524	0.165285	0.011399	0.884463
hsa-miR-548ay-5p	hsa-miR-548ay-5p	blue	-0.318512	3.0544e-05	0.417385	2.44237e-08	-0.29134	0.00014671	-0.0383289	0.624997	0.16955	0.0294702	-0.110478	0.157756	0.722443	6.50174e-28	-0.0898651	0.251015	-0.474386	1.22061e-10	-0.42449	1.32926e-08
hsa-miR-548ad-5p	hsa-miR-548ad-5p	blue	-0.302226	7.96972e-05	0.395786	1.42673e-07	-0.278759	0.00028824	-0.0258332	0.741879	0.19076	0.0141155	-0.11496	0.141468	0.719375	1.38289e-27	-0.0754253	0.335617	-0.49546	1.3261e-11	-0.42826	9.56985e-09
hsa-miR-548ae-5p	hsa-miR-548ae-5p	blue	-0.302226	7.96972e-05	0.395786	1.42673e-07	-0.278759	0.00028824	-0.0258332	0.741879	0.19076	0.0141155	-0.11496	0.141468	0.719375	1.38289e-27	-0.0754253	0.335617	-0.49546	1.3261e-11	-0.42826	9.56985e-09
hsa-miR-4301	hsa-miR-4301	blue	0.399704	1.04539e-07	-0.253098	0.00103822	0.154586	0.0474202	0.0962726	0.218659	-0.0131934	0.866433	0.00218731	0.977755	-0.427763	9.99654e-09	0.143695	0.0655739	0.197956	0.0108117	0.402031	8.6743e-08
hsa-miR-548aa	hsa-miR-548aa	blue	-0.0486931	0.534542	-0.229315	0.00304862	0.00864395	0.912257	-0.416847	2.55608e-08	0.338876	8.49532e-06	-0.0651685	0.405621	0.426835	1.08413e-08	-0.268356	0.000492059	-0.313148	4.21505e-05	-0.247383	0.00135777
hsa-miR-548t-3p	hsa-miR-548t-3p	blue	-0.0486931	0.534542	-0.229315	0.00304862	0.00864395	0.912257	-0.416847	2.55608e-08	0.338876	8.49532e-06	-0.0651685	0.405621	0.426835	1.08413e-08	-0.268356	0.000492059	-0.313148	4.21505e-05	-0.247383	0.00135777
hsa-miR-628-3p	hsa-miR-628-3p	blue	-0.179794	0.0208436	0.144773	0.0635543	-0.121647	0.119591	-0.210611	0.00662152	0.248581	0.00128417	-0.0420349	0.591903	0.45322	9.79373e-10	0.0505895	0.518728	-0.381318	4.34636e-07	-0.349379	4.23443e-06
hsa-miR-4646-3p	hsa-miR-4646-3p	blue	0.502616	6.0252e-12	0.00446976	0.954562	0.416037	2.73692e-08	0.409739	4.62773e-08	-0.308121	5.6687e-05	-0.00387218	0.960631	-0.553093	1.32396e-14	0.342542	6.68139e-06	0.245142	0.00150594	0.369978	1.00321e-06
hsa-miR-4738-3p	hsa-miR-4738-3p	blue	0.258357	0.000806656	0.142276	0.0683102	0.113708	0.145886	0.287596	0.000179959	-0.306914	6.08165e-05	0.166343	0.0327304	-0.380489	4.62527e-07	0.276665	0.000321551	0.263774	0.000618639	0.413109	3.49866e-08
hsa-miR-7976	hsa-miR-7976	blue	0.185592	0.0170042	-0.470998	1.71994e-10	0.243272	0.00164069	-0.0766116	0.32805	-0.214344	0.00569974	0.0217347	0.781705	-0.624493	3.16574e-19	-0.305226	6.70705e-05	0.61374	1.87093e-18	0.452788	1.02037e-09
hsa-miR-361-3p	hsa-miR-361-3p	blue	0.185457	0.0170861	0.0321895	0.681479	0.149894	0.0546497	0.472921	1.41645e-10	-0.556103	8.89124e-15	0.271332	0.000423165	-0.77769	1.10431e-34	0.0414823	0.596787	0.647866	5.19982e-21	0.489408	2.54774e-11
hsa-miR-301a-5p	hsa-miR-301a-5p	blue	-0.27534	0.000344444	0.0967272	0.216482	-0.280998	0.00025619	-0.145459	0.0622961	0.291381	0.000146377	-0.168622	0.0303841	0.537593	9.67269e-14	-0.124588	0.110842	-0.391399	2.01136e-07	-0.331705	1.34711e-05
hsa-miR-142-3p	hsa-miR-142-3p	blue	-0.259449	0.000764974	-0.190716	0.0141382	-0.359364	2.13348e-06	-0.571027	1.16216e-15	0.563318	3.36705e-15	-0.118811	0.128525	0.750517	3.93279e-31	-0.362668	1.69181e-06	-0.486905	3.32547e-11	-0.385577	3.14863e-07
hsa-miR-219a-1-3p	hsa-miR-219a-1-3p	blue	0.0400849	0.609217	0.245759	0.00146373	0.0264746	0.735706	0.416187	2.70255e-08	-0.553226	1.30109e-14	0.0726158	0.353978	-0.473048	1.39831e-10	0.0928502	0.235551	0.460325	4.94568e-10	0.332343	1.29363e-05
hsa-miR-181a-2-3p	hsa-miR-181a-2-3p	blue	0.013979	0.85856	0.0517923	0.508824	0.0089467	0.909197	0.292689	0.000136202	-0.631007	1.04321e-19	0.225492	0.00359028	-0.69594	3.22062e-25	-0.158485	0.0420355	0.765288	5.29194e-33	0.548416	2.4389e-14
hsa-miR-6743-3p	hsa-miR-6743-3p	blue	0.465145	3.08351e-10	-0.165425	0.0337184	0.357275	2.46736e-06	0.21272	0.00608552	-0.121082	0.121332	-0.148975	0.0561657	-0.416298	2.6773e-08	0.23352	0.00253889	0.20053	0.00980692	0.346754	5.05128e-06
hsa-miR-6817-3p	hsa-miR-6817-3p	blue	0.388285	2.5588e-07	-0.320033	2.78476e-05	0.161936	0.0377073	-0.155637	0.0459147	-0.0821625	0.29411	0.130079	0.0958569	-0.363091	1.64198e-06	0.0874231	0.264177	0.28586	0.000197654	0.511648	2.16798e-12
hsa-miR-454-3p	hsa-miR-454-3p	blue	-0.351651	3.63035e-06	0.545578	3.51698e-14	-0.296687	0.000109046	-0.127562	0.102515	0.108031	0.167225	-0.210395	0.0066786	0.808062	2.67165e-39	-0.125775	0.107458	-0.440297	3.26208e-09	-0.423165	1.49048e-08
hsa-miR-330-5p	hsa-miR-330-5p	blue	0.0976432	0.212142	-0.328369	1.66292e-05	0.0152281	0.846072	-0.0402712	0.607553	-0.166525	0.0325375	-0.0158497	0.839872	-0.541618	5.828e-14	-0.199664	0.0101353	0.57663	5.26975e-16	0.326825	1.83169e-05
hsa-miR-3690	hsa-miR-3690	blue	0.0388508	0.620289	-0.0261851	0.73849	0.0371856	0.635364	0.0825235	0.291987	-0.253389	0.00102394	0.00697292	0.92917	-0.38195	4.1446e-07	-0.0954864	0.222461	0.427545	1.01888e-08	0.26618	0.000548862
hsa-let-7d-5p	hsa-let-7d-5p	blue	-0.107228	0.170421	0.460482	4.87094e-10	-0.145764	0.0617439	-0.0899364	0.250638	0.198138	0.0107377	-0.142305	0.0682517	0.685661	2.99122e-24	0.298845	9.65766e-05	-0.610759	3.02551e-18	-0.362622	1.69726e-06
hsa-miR-15a-5p	hsa-miR-15a-5p	blue	-0.253041	0.00104104	0.210503	0.00665006	-0.178665	0.0216729	-0.341107	7.34267e-06	0.565728	2.4218e-15	-0.169385	0.0296307	0.945051	4.71767e-81	0.0013063	0.986714	-0.785612	8.16354e-36	-0.617531	1.008e-18
hsa-miR-93-5p	hsa-miR-93-5p	blue	-0.244831	0.00152766	0.389085	2.4059e-07	-0.256899	0.000865593	-0.0170356	0.82807	0.393629	1.69012e-07	-0.132875	0.0888712	0.825417	2.52029e-42	0.203263	0.00883157	-0.796336	2.003e-37	-0.563483	3.29246e-15
hsa-miR-140-5p	hsa-miR-140-5p	blue	-0.416985	2.5265e-08	0.244349	0.00156181	-0.425719	1.19473e-08	-0.24374	0.001606	0.397113	1.28469e-07	-0.142078	0.0686989	0.904218	4.07281e-62	-0.111995	0.152092	-0.680183	9.45383e-24	-0.573921	7.73934e-16
hsa-miR-17-5p	hsa-miR-17-5p	blue	-0.433763	5.88136e-09	0.414868	3.01953e-08	-0.35375	3.14579e-06	-0.145921	0.0614611	0.329488	1.54996e-05	-0.161255	0.0385297	0.918493	1.4296e-67	-0.0665807	0.3955	-0.680171	9.47778e-24	-0.601661	1.27178e-17
hsa-miR-29c-3p	hsa-miR-29c-3p	blue	-0.331618	1.35459e-05	0.0325328	0.678271	-0.212224	0.00620815	-0.495388	1.33642e-11	0.515516	1.38639e-12	-0.174189	0.0252457	0.816407	1.02837e-40	-0.239274	0.00196647	-0.539254	7.85373e-14	-0.59887	1.95767e-17
hsa-miR-3157-3p	hsa-miR-3157-3p	blue	-0.0422361	0.590129	-0.447473	1.68286e-09	0.0915364	0.242273	-0.331852	1.33461e-05	0.0801319	0.306244	0.00715744	0.927301	-0.261467	0.000693147	-0.370842	9.42281e-07	0.370097	9.94616e-07	0.0719759	0.358247
hsa-miR-501-3p	hsa-miR-501-3p	blue	0.206187	0.00788406	0.0591325	0.450575	0.286004	0.000196131	0.372854	8.13874e-07	-0.39125	2.03475e-07	0.0857684	0.27336	-0.535898	1.19489e-13	0.135153	0.0834826	0.322009	2.46778e-05	0.315142	3.74208e-05
hsa-miR-6818-3p	hsa-miR-6818-3p	blue	0.149424	0.0554213	-0.128582	0.0997731	-0.0690702	0.37803	0.128429	0.100181	-0.510975	2.34199e-12	0.220001	0.00452047	-0.711123	1.00277e-26	-0.0672142	0.391009	0.728685	1.35615e-28	0.675585	2.4364e-23
hsa-miR-144-5p	hsa-miR-144-5p	blue	-0.355335	2.82126e-06	0.390694	2.12446e-07	-0.438424	3.8675e-09	-0.165886	0.0332194	0.293341	0.00013138	-0.143504	0.0659362	0.895885	2.57897e-59	-0.000773068	0.992137	-0.67483	2.84151e-23	-0.480658	6.40466e-11
hsa-miR-148b-5p	hsa-miR-148b-5p	blue	-0.559776	5.43923e-15	0.281419	0.000250551	-0.353028	3.30515e-06	-0.164964	0.0342236	-0.109912	0.159912	-0.0670096	0.392456	0.370474	9.67798e-07	-0.504906	4.6626e-12	0.139455	0.0740265	-0.262584	0.000656078
hsa-miR-185-3p	hsa-miR-185-3p	blue	0.162862	0.0366117	0.328129	1.68812e-05	-0.0255537	0.744575	0.666055	1.643e-22	-0.624815	2.99854e-19	0.0853258	0.275851	-0.564008	3.06469e-15	0.261936	0.000677349	0.446196	1.89535e-09	0.496405	1.19618e-11
hsa-miR-4435	hsa-miR-4435	blue	0.0713798	0.362252	0.0242704	0.756991	0.037497	0.632533	0.158633	0.0418419	-0.345884	5.35364e-06	0.137062	0.0791734	-0.397601	1.23592e-07	0.104416	0.181973	0.349247	4.27239e-06	0.339567	8.12118e-06
hsa-miR-19a-3p	hsa-miR-19a-3p	blue	-0.412663	3.63114e-08	0.245441	0.00148536	-0.450784	1.23347e-09	-0.181314	0.0197711	0.203347	0.00880309	-0.0817904	0.29631	0.770657	1.02108e-33	-0.216002	0.00532856	-0.483875	4.57752e-11	-0.440724	3.13747e-09
hsa-miR-339-3p	hsa-miR-339-3p	blue	-0.171309	0.027802	-0.0265801	0.734692	-0.0967686	0.216284	0.230964	0.00283863	-0.393037	1.77031e-07	0.185213	0.017235	-0.419109	2.10984e-08	-0.205939	0.00796086	0.443719	2.38365e-09	0.197264	0.0110964
hsa-miR-106a-5p	hsa-miR-106a-5p	blue	-0.419014	2.12704e-08	0.390339	2.18364e-07	-0.331606	1.35562e-05	-0.0816598	0.297084	0.337801	9.10972e-06	-0.147684	0.0583571	0.871269	2.96756e-52	-0.0416165	0.595599	-0.676468	2.03397e-23	-0.601879	1.22945e-17
hsa-miR-16-2-3p	hsa-miR-16-2-3p	blue	0.320298	2.74012e-05	-0.291167	0.000148107	0.0327189	0.676533	0.286628	0.00018964	0.155991	0.0454169	0.0888143	0.256622	-0.309367	5.26978e-05	0.360364	1.98943e-06	-0.165237	0.0339243	0.210575	0.00663086
hsa-miR-335-5p	hsa-miR-335-5p	blue	-0.315513	3.65981e-05	-0.304139	7.14123e-05	-0.313075	4.23342e-05	-0.471262	1.67481e-10	0.515931	1.32105e-12	-0.0187806	0.810773	0.488745	2.73466e-11	-0.382171	4.07606e-07	-0.346039	5.29851e-06	-0.378219	5.47987e-07
hsa-miR-181a-5p	hsa-miR-181a-5p	blue	0.0189673	0.808928	0.174623	0.0248785	-0.212934	0.00603352	0.115448	0.139778	0.347768	4.71964e-06	-0.154181	0.0480105	0.443593	2.41145e-09	0.387377	2.74362e-07	-0.624792	3.0106e-19	-0.272876	0.00039106
hsa-miR-597-3p	hsa-miR-597-3p	blue	0.0105194	0.893323	-0.160749	0.0391512	-0.0257259	0.742914	0.0927018	0.236304	-0.303189	7.54173e-05	0.156005	0.0453972	-0.540622	6.61053e-14	-0.0647803	0.408429	0.558344	6.59291e-15	0.327889	1.71371e-05
hsa-miR-132-3p	hsa-miR-132-3p	blue	-0.061999	0.428886	0.0817948	0.296283	0.158219	0.0423864	-0.16976	0.029267	0.337141	9.50795e-06	-0.250019	0.00120065	0.35704	2.50786e-06	0.0345676	0.659369	-0.285732	0.00019902	-0.391441	2.00482e-07
hsa-miR-340-5p	hsa-miR-340-5p	blue	-0.53408	1.49695e-13	0.265627	0.000564206	-0.487023	3.28406e-11	-0.0284703	0.716604	0.227657	0.00327381	-0.105898	0.175814	0.701901	8.46675e-26	-0.267874	0.000504161	-0.456074	7.457e-10	-0.53737	9.94558e-14
hsa-miR-126-5p	hsa-miR-126-5p	blue	-0.32478	2.08013e-05	0.267677	0.000509173	-0.333053	1.23635e-05	-0.234232	0.00246073	0.493422	1.65466e-11	-0.150157	0.0542217	0.920511	2.01379e-68	-0.00597149	0.939321	-0.763003	1.05183e-32	-0.599224	1.85397e-17
hsa-miR-5690	hsa-miR-5690	blue	0.0164657	0.833736	-0.27861	0.000290506	0.101821	0.193138	-0.353475	3.20565e-06	0.0306208	0.696217	0.016391	0.83448	-0.181319	0.0197676	-0.252537	0.00106622	0.368779	1.09396e-06	0.109838	0.160194
hsa-miR-20a-5p	hsa-miR-20a-5p	blue	-0.476551	9.78449e-11	0.573398	8.33131e-16	-0.477135	9.21585e-11	-0.0262533	0.737833	0.0658214	0.400922	-0.130293	0.0953092	0.817451	6.76144e-41	-0.180319	0.0204676	-0.455205	8.10466e-10	-0.408241	5.23544e-08
hsa-miR-6857-3p	hsa-miR-6857-3p	blue	0.206709	0.0077246	-0.0340512	0.664146	0.0185413	0.813141	0.192957	0.0130237	-0.561474	4.32521e-15	0.15141	0.0522198	-0.698133	1.97761e-25	-0.0306523	0.69592	0.705516	3.7051e-26	0.675757	2.35206e-23
hsa-miR-29a-3p	hsa-miR-29a-3p	blue	-0.317119	3.32282e-05	-0.126606	0.105136	-0.0769655	0.325813	-0.552089	1.51081e-14	0.615493	1.40705e-18	-0.137853	0.0774417	0.715012	3.97659e-27	-0.255585	0.000922012	-0.516684	1.21005e-12	-0.628173	1.69633e-19
hsa-miR-196b-5p	hsa-miR-196b-5p	blue	-0.346386	5.17703e-06	0.450325	1.28796e-09	-0.380658	4.5673e-07	-0.17463	0.0248723	0.222537	0.00406695	-0.212916	0.00603782	0.810569	1.02162e-39	0.00638004	0.935179	-0.53891	8.20113e-14	-0.393829	1.66395e-07
hsa-miR-1238-3p	hsa-miR-1238-3p	blue	0.21096	0.00653009	0.143499	0.0659447	-0.115251	0.14046	0.371274	9.13207e-07	-0.595434	3.3109e-17	0.156411	0.0448326	-0.600861	1.43985e-17	0.148185	0.0574991	0.54363	4.51272e-14	0.674932	2.78315e-23
hsa-miR-29b-3p	hsa-miR-29b-3p	blue	-0.296101	0.000112682	-0.0811375	0.300195	-0.165924	0.0331787	-0.530309	2.37873e-13	0.603987	8.8484e-18	-0.222691	0.00404069	0.820532	1.93151e-41	-0.286201	0.00019406	-0.582461	2.27692e-16	-0.612113	2.43361e-18
hsa-miR-181d-5p	hsa-miR-181d-5p	blue	-0.336533	9.88928e-06	0.373816	7.58546e-07	-0.367438	1.20472e-06	0.374158	7.39781e-07	0.0260074	0.740201	0.0487667	0.533924	0.243203	0.0016459	0.164155	0.0351266	-0.279863	0.000271999	-0.292009	0.000141405
hsa-miR-660-5p	hsa-miR-660-5p	blue	-0.423054	1.50483e-08	0.267653	0.000509785	-0.32713	1.79714e-05	-0.140156	0.072571	0.363736	1.56868e-06	-0.154219	0.0479545	0.858333	4.19311e-49	-0.14043	0.0720086	-0.669042	9.10075e-23	-0.61927	7.56786e-19
hsa-miR-450a-5p	hsa-miR-450a-5p	blue	-0.357458	2.43612e-06	0.082493	0.292166	-0.335209	1.07696e-05	-0.416683	2.59166e-08	0.304792	6.87718e-05	-0.282621	0.000235063	0.725636	2.93202e-28	-0.332683	1.26588e-05	-0.373398	7.82126e-07	-0.395513	1.45772e-07
hsa-miR-199a-3p	hsa-miR-199a-3p	blue	-0.422042	1.64184e-08	0.488138	2.9173e-11	-0.316125	3.52783e-05	-0.141508	0.0698296	0.141134	0.0705794	-0.0382512	0.625699	0.781969	2.74121e-35	-0.18629	0.0165859	-0.416144	2.71221e-08	-0.491215	2.09928e-11
hsa-miR-199b-3p	hsa-miR-199b-3p	blue	-0.422042	1.64184e-08	0.488138	2.9173e-11	-0.316125	3.52783e-05	-0.141508	0.0698296	0.141134	0.0705794	-0.0382512	0.625699	0.781969	2.74121e-35	-0.18629	0.0165859	-0.416144	2.71221e-08	-0.491215	2.09928e-11
hsa-let-7a-3p	hsa-let-7a-3p	blue	-0.216586	0.00520305	-0.343501	6.27152e-06	-0.313389	4.15505e-05	-0.602184	1.17244e-17	0.430538	7.83155e-09	-0.0561489	0.473789	0.513193	1.81457e-12	-0.437694	4.13166e-09	-0.270079	0.000451022	-0.208084	0.00731853
hsa-miR-20b-5p	hsa-miR-20b-5p	blue	-0.466864	2.60074e-10	0.44509	2.10009e-09	-0.369185	1.06239e-06	-0.122487	0.11704	0.265183	0.000576843	-0.13479	0.0843245	0.891231	7.4888e-58	-0.102644	0.189545	-0.606649	5.82131e-18	-0.574225	7.41337e-16
hsa-miR-5189-3p	hsa-miR-5189-3p	blue	0.114674	0.142469	-0.0324118	0.679401	0.144668	0.0637498	0.0844212	0.280993	-0.291774	0.000143248	-0.0269534	0.731107	-0.36534	1.39965e-06	-0.0537608	0.492829	0.373657	7.67421e-07	0.330416	1.46174e-05
hsa-miR-96-5p	hsa-miR-96-5p	blue	-0.163409	0.0359768	0.237655	0.00211428	-0.103217	0.18707	-0.14404	0.0649207	0.432829	6.39195e-09	-0.171534	0.0275948	0.770893	9.48903e-34	0.111592	0.153584	-0.737596	1.34016e-29	-0.607044	5.46824e-18
hsa-miR-26a-5p	hsa-miR-26a-5p	blue	-0.645013	8.7521e-21	0.368507	1.11564e-06	-0.378462	5.38156e-07	-0.269654	0.000460844	0.0703307	0.369368	-0.111697	0.153195	0.689003	1.46424e-24	-0.401582	8.99383e-08	-0.193342	0.0128402	-0.495351	1.34194e-11
hsa-miR-4635	hsa-miR-4635	blue	0.0532659	0.496825	0.0650274	0.40664	0.0251093	0.748868	0.134061	0.0860326	-0.326723	1.84337e-05	0.0505201	0.519302	-0.396767	1.32026e-07	-0.0056324	0.942761	0.393827	1.66417e-07	0.308474	5.55296e-05
hsa-miR-5010-3p	hsa-miR-5010-3p	blue	0.433009	6.2907e-09	0.102018	0.192272	0.354728	2.94164e-06	0.483541	4.74052e-11	-0.583401	1.98571e-16	-0.0111906	0.88656	-0.745607	1.54116e-30	0.296334	0.000111219	0.547091	2.89479e-14	0.576573	5.31326e-16
hsa-miR-1343-3p	hsa-miR-1343-3p	blue	0.374222	7.3627e-07	-0.119365	0.126742	0.13551	0.0826641	0.188369	0.0153939	-0.38514	3.25505e-07	-0.022377	0.775423	-0.577478	4.66934e-16	0.108725	0.164497	0.482973	5.03139e-11	0.592451	5.19786e-17
hsa-miR-363-3p	hsa-miR-363-3p	blue	-0.626891	2.11016e-19	0.420156	1.92965e-08	-0.394866	1.53391e-07	-0.210196	0.00673161	0.0923124	0.238287	0.0285875	0.715488	0.679464	1.09746e-23	-0.230017	0.00295752	-0.277101	0.000314334	-0.540046	7.1091e-14
hsa-miR-148b-3p	hsa-miR-148b-3p	blue	-0.435007	5.26222e-09	0.246903	0.00138835	-0.0391631	0.617479	-0.23774	0.00210632	0.164235	0.0350367	-0.151966	0.0513516	0.623511	3.73437e-19	-0.254516	0.000970434	-0.294972	0.000120007	-0.593642	4.34355e-17
hsa-miR-3158-3p	hsa-miR-3158-3p	blue	-0.1147	0.142379	0.288063	0.00017546	-0.057804	0.460832	0.629716	1.30276e-19	-0.685221	3.28389e-24	0.231548	0.00276743	-0.662678	3.1776e-22	-0.0203436	0.795359	0.657585	8.45614e-22	0.299737	9.18241e-05
hsa-miR-30e-5p	hsa-miR-30e-5p	blue	-0.39228	1.87795e-07	0.313788	4.05755e-05	-0.367415	1.20669e-06	-0.169679	0.0293448	0.327294	1.77879e-05	-0.205811	0.00800054	0.881692	4.73702e-55	-0.122167	0.118006	-0.625073	2.87079e-19	-0.551228	1.69108e-14
hsa-miR-3143	hsa-miR-3143	blue	-0.207265	0.00755798	0.13728	0.0786924	-0.0483851	0.537132	-0.352046	3.53403e-06	0.206571	0.00776644	-0.15364	0.0488098	0.591786	5.74374e-17	-0.227339	0.00331856	-0.314975	3.77978e-05	-0.364164	1.52176e-06
hsa-miR-4677-3p	hsa-miR-4677-3p	blue	-0.20563	0.00805714	0.167598	0.0314203	-0.155484	0.046131	0.279145	0.000282462	-0.569432	1.45163e-15	0.146972	0.059595	-0.428752	9.1661e-09	-0.236909	0.00218582	0.575932	5.82057e-16	0.290816	0.00015099
hsa-miR-374b-5p	hsa-miR-374b-5p	blue	-0.396696	1.32779e-07	0.153597	0.048874	-0.178492	0.0218022	-0.535328	1.2826e-13	0.407239	5.68353e-08	-0.232939	0.00260444	0.847637	9.99852e-47	-0.334083	1.15758e-05	-0.453932	9.15244e-10	-0.56279	3.61811e-15
hsa-miR-146b-5p	hsa-miR-146b-5p	blue	-0.645883	7.47204e-21	0.494149	1.52925e-11	-0.344239	5.9725e-06	-0.0527751	0.500805	-0.273556	0.00037764	0.0954742	0.22252	0.361754	1.80433e-06	-0.4215	1.72005e-08	0.177336	0.0226852	-0.27822	0.0002965
hsa-miR-500a-5p	hsa-miR-500a-5p	blue	-0.125674	0.107742	-0.213187	0.00597237	0.0617223	0.430953	-0.373117	7.98362e-07	0.492731	1.78296e-11	-0.214923	0.00556744	0.439554	3.49031e-09	-0.0955812	0.222	-0.405514	6.54313e-08	-0.391611	1.97841e-07
hsa-miR-101-3p	hsa-miR-101-3p	blue	-0.408248	5.23253e-08	0.648237	4.85711e-21	-0.509667	2.7199e-12	0.250033	0.00119983	-0.127537	0.102582	-0.0819475	0.295379	0.625897	2.49793e-19	-0.0255415	0.744693	-0.355537	2.78233e-06	-0.320503	2.70605e-05
hsa-miR-16-5p	hsa-miR-16-5p	blue	-0.275844	0.000335568	0.200481	0.00982541	-0.165755	0.0333609	-0.397719	1.22436e-07	0.547251	2.83541e-14	-0.196256	0.0115236	0.934671	4.10793e-75	-0.0845785	0.280094	-0.718186	1.84787e-27	-0.622936	4.11198e-19
hsa-miR-548f-3p	hsa-miR-548f-3p	blue	-0.407227	5.68947e-08	0.431036	7.49465e-09	-0.439364	3.55116e-09	-0.104367	0.182179	-0.0884396	0.258642	0.0285732	0.715624	0.571371	1.10758e-15	-0.248786	0.00127195	-0.182355	0.0190641	-0.256844	0.000867892
hsa-miR-32-5p	hsa-miR-32-5p	blue	-0.399293	1.08025e-07	0.412993	3.53271e-08	-0.421602	1.70499e-08	-0.173812	0.0255684	0.166035	0.0330598	-0.0862294	0.27078	0.807157	3.76805e-39	-0.182036	0.0192783	-0.45056	1.25983e-09	-0.425116	1.25904e-08
hsa-miR-374c-5p	hsa-miR-374c-5p	blue	-0.30523	6.70553e-05	0.0403432	0.606911	-0.211531	0.00638279	-0.550258	1.91961e-14	0.538144	9.02798e-14	-0.159676	0.040497	0.826974	1.29924e-42	-0.208735	0.00713315	-0.586359	1.28721e-16	-0.549186	2.20701e-14
hsa-miR-1273h-3p	hsa-miR-1273h-3p	blue	0.178678	0.0216635	-0.116135	0.13742	0.200073	0.00997896	0.120343	0.123639	-0.474063	1.26143e-10	0.253944	0.000997293	-0.723419	5.10264e-28	-0.0615999	0.431869	0.72526	3.22207e-28	0.47575	1.06203e-10
hsa-miR-194-5p	hsa-miR-194-5p	blue	-0.301652	8.23522e-05	-0.217058	0.0051035	-0.179267	0.0212274	-0.700803	1.08559e-25	0.62337	3.8234e-19	-0.173649	0.0257089	0.73233	5.32112e-29	-0.347216	4.89763e-06	-0.464507	3.28397e-10	-0.515188	1.44036e-12
hsa-miR-4781-3p	hsa-miR-4781-3p	blue	0.0562006	0.473381	-0.0515828	0.510542	0.0294226	0.707551	0.224574	0.0037327	-0.370145	9.91171e-07	0.162336	0.0372307	-0.584921	1.59018e-16	-0.0841277	0.282675	0.606195	6.25401e-18	0.408714	5.03565e-08
hsa-miR-548ap-3p	hsa-miR-548ap-3p	blue	-0.0576497	0.462032	-0.17395	0.0254498	-0.0254488	0.745587	-0.370244	9.8405e-07	0.336396	9.97669e-06	-0.114439	0.143295	0.446822	1.78799e-09	-0.209844	0.00682647	-0.345535	5.47969e-06	-0.260879	0.00071339
hsa-miR-659-5p	hsa-miR-659-5p	blue	-0.11001	0.159537	0.142938	0.0670219	-0.00941774	0.904439	0.535218	1.30011e-13	-0.596641	2.75502e-17	0.248828	0.00126942	-0.650329	3.30184e-21	-0.0913005	0.243494	0.655151	1.3409e-21	0.284152	0.000216634
hsa-miR-576-5p	hsa-miR-576-5p	blue	0.137553	0.0780944	-0.383026	3.82136e-07	0.317356	3.27578e-05	-0.25658	0.000878991	-0.0838902	0.284041	0.0243675	0.75605	-0.378778	5.25647e-07	-0.459999	5.10496e-10	0.553211	1.30357e-14	0.272972	0.000389135
hsa-miR-26b-5p	hsa-miR-26b-5p	blue	-0.445785	1.96903e-09	0.40447	7.1228e-08	-0.294795	0.000121196	-0.272538	0.000397889	0.32542	1.99913e-05	-0.141372	0.0701017	0.905814	1.10665e-62	-0.162388	0.0371686	-0.562153	3.94497e-15	-0.596236	2.93041e-17
hsa-miR-19b-3p	hsa-miR-19b-3p	blue	-0.264991	0.000582381	-0.203847	0.00863474	-0.246019	0.00144629	-0.343519	6.26411e-06	0.487238	3.21009e-11	-0.0903286	0.248569	0.61621	1.25166e-18	-0.277485	0.000308105	-0.497783	1.02857e-11	-0.477431	8.93945e-11
hsa-miR-21-5p	hsa-miR-21-5p	blue	-0.542252	5.37777e-14	0.500485	7.63527e-12	-0.479468	7.24591e-11	-0.152355	0.0507508	0.167811	0.0312019	-0.065727	0.4016	0.879562	1.85328e-54	-0.242849	0.00167267	-0.468121	2.29476e-10	-0.545716	3.45535e-14
hsa-miR-374a-5p	hsa-miR-374a-5p	blue	-0.332836	1.25364e-05	0.146692	0.0600868	-0.271405	0.000421608	-0.535903	1.19418e-13	0.456216	7.35628e-10	-0.185588	0.0170064	0.927798	1.07501e-71	-0.256095	0.000899738	-0.579503	3.49262e-16	-0.533888	1.53294e-13
hsa-miR-331-5p	hsa-miR-331-5p	blue	-0.146159	0.0610346	0.293917	0.000127252	-0.188965	0.0150659	-0.0397631	0.612096	0.325679	1.96714e-05	-0.171546	0.0275836	0.637978	3.08756e-20	0.21746	0.00502003	-0.606713	5.76187e-18	-0.38141	4.31636e-07
hsa-miR-9-5p	hsa-miR-9-5p	blue	-0.413986	3.25118e-08	0.312055	4.49747e-05	-0.349479	4.20599e-06	-0.153296	0.0493229	-0.169738	0.029288	0.010724	0.891261	0.338413	8.75493e-06	-0.321894	2.48518e-05	0.0460782	0.556735	-0.155801	0.0456832
hsa-miR-7706	hsa-miR-7706	blue	0.0930719	0.23443	0.230735	0.00286692	-0.0550872	0.482204	0.43268	6.47724e-09	-0.661495	3.99526e-22	0.145258	0.0626637	-0.64204	1.49704e-20	0.169655	0.0293678	0.640599	1.93772e-20	0.49164	2.0054e-11
hsa-miR-24-1-5p	hsa-miR-24-1-5p	blue	-0.417078	2.50662e-08	0.149263	0.0556873	-0.256964	0.000862872	-0.392289	1.87665e-07	0.206262	0.00786088	-0.123042	0.115377	0.577798	4.46069e-16	-0.312146	4.47345e-05	-0.212741	0.00608047	-0.377948	5.59119e-07
hsa-miR-3928-3p	hsa-miR-3928-3p	blue	0.0900394	0.250093	0.124253	0.111813	-0.0998657	0.201871	0.36279	1.67722e-06	-0.384313	3.46624e-07	0.0577261	0.461437	-0.379871	4.84456e-07	0.118472	0.129628	0.3407	7.5414e-06	0.383263	3.75347e-07
hsa-miR-4659b-3p	hsa-miR-4659b-3p	blue	0.185989	0.0167651	-0.484403	4.33043e-11	0.000803283	0.99183	-0.457166	6.71429e-10	0.126587	0.105188	0.0806656	0.303024	-0.229856	0.00297826	-0.307375	5.92086e-05	0.317439	3.25932e-05	0.391611	1.9784e-07
hsa-miR-144-3p	hsa-miR-144-3p	blue	-0.341938	6.95278e-06	0.262382	0.000662636	-0.43668	4.52745e-09	-0.296382	0.000110924	0.335034	1.08913e-05	-0.114392	0.14346	0.879965	1.43485e-54	-0.132129	0.0906946	-0.601258	1.3538e-17	-0.431011	7.51067e-09
hsa-miR-374a-3p	hsa-miR-374a-3p	blue	-0.453914	9.16815e-10	0.443939	2.33587e-09	-0.52605	3.98647e-13	-0.0454	0.562563	0.0445725	0.569713	-0.00606301	0.938393	0.693571	5.42877e-25	-0.219026	0.00470666	-0.33544	1.06105e-05	-0.335249	1.07417e-05
hsa-miR-598-3p	hsa-miR-598-3p	blue	-0.351568	3.65088e-06	0.3558	2.73218e-06	-0.305184	6.72334e-05	-0.11228	0.151046	0.173038	0.0262422	-0.124155	0.1121	0.747474	9.20372e-31	-0.122174	0.117984	-0.482587	5.2385e-11	-0.514862	1.49583e-12
hsa-miR-18a-5p	hsa-miR-18a-5p	blue	-0.330621	1.44291e-05	0.302861	7.68493e-05	-0.301429	8.34064e-05	-0.218595	0.00479119	0.418408	2.23941e-08	-0.158324	0.0422473	0.92045	2.13831e-68	-0.0479888	0.540475	-0.712009	8.13456e-27	-0.605774	6.68246e-18
hsa-miR-190a-5p	hsa-miR-190a-5p	blue	-0.193947	0.0125568	0.171225	0.0278798	-0.300315	8.88643e-05	-0.245216	0.00150083	0.460518	4.85376e-10	-0.102415	0.190538	0.796671	1.77748e-37	0.00707484	0.928138	-0.700037	1.2904e-25	-0.447791	1.63349e-09
hsa-miR-106b-5p	hsa-miR-106b-5p	blue	-0.244862	0.00152545	0.107586	0.168992	-0.236889	0.00218775	-0.294949	0.000120163	0.626728	2.16935e-19	-0.189415	0.0148228	0.922486	2.81311e-69	0.0121983	0.876424	-0.846104	2.11687e-46	-0.654224	1.59655e-21
hsa-miR-624-5p	hsa-miR-624-5p	blue	-0.293428	0.00013075	0.167267	0.0317618	-0.165387	0.0337604	-0.435033	5.24975e-09	0.38942	2.34453e-07	-0.0871549	0.265651	0.799908	5.54463e-38	-0.128703	0.0994522	-0.529029	2.78006e-13	-0.498482	9.52455e-12
hsa-miR-451a	hsa-miR-451a	blue	-0.247083	0.00137679	-0.249808	0.00121259	-0.00415782	0.95773	-0.489341	2.56618e-11	0.519995	8.2039e-13	-0.117717	0.132107	0.482854	5.09432e-11	-0.335563	1.05271e-05	-0.353916	3.11023e-06	-0.546929	2.95593e-14
hsa-miR-27a-3p	hsa-miR-27a-3p	blue	-0.444339	2.25117e-09	0.194699	0.0122114	-0.355836	2.72541e-06	-0.288782	0.00016874	0.448585	1.51669e-09	-0.13553	0.0826173	0.840306	3.35852e-45	-0.140856	0.0711395	-0.610602	3.10259e-18	-0.665366	1.8809e-22
hsa-miR-625-5p	hsa-miR-625-5p	blue	0.149095	0.0559665	-0.200499	0.00981862	-0.0191096	0.807522	-0.366197	1.31665e-06	0.406135	6.22063e-08	-0.125897	0.107114	0.42057	1.8627e-08	0.117059	0.134298	-0.431783	7.01457e-09	-0.118826	0.128478
hsa-miR-4659a-3p	hsa-miR-4659a-3p	blue	0.288381	0.000172456	-0.427307	1.04028e-08	0.0488823	0.532954	-0.306973	6.06086e-05	-0.0638125	0.415481	0.119317	0.126897	-0.457593	6.44392e-10	-0.13258	0.0895883	0.466854	2.60315e-10	0.583265	2.02555e-16
hsa-miR-3074-5p	hsa-miR-3074-5p	blue	0.271413	0.000421439	-0.206014	0.00793736	0.092742	0.2361	-0.0283741	0.717521	-0.15983	0.0403009	-0.00726691	0.926192	-0.383501	3.68639e-07	0.120132	0.124303	0.279855	0.000272114	0.380695	4.55451e-07
hsa-miR-3613-5p	hsa-miR-3613-5p	blue	-0.218556	0.0047989	0.277344	0.000310388	-0.321058	2.61581e-05	-0.278174	0.000297208	0.409282	4.80557e-08	-0.16432	0.0349413	0.877431	7.07589e-54	-0.0217355	0.781698	-0.684643	3.71196e-24	-0.465209	3.06403e-10
hsa-miR-15b-5p	hsa-miR-15b-5p	blue	-0.13918	0.0746035	0.114181	0.144203	-0.00902509	0.908405	-0.487723	3.04879e-11	0.504173	5.06246e-12	-0.238245	0.00205927	0.807121	3.81921e-39	-0.0648117	0.408202	-0.588209	9.79304e-17	-0.496615	1.16902e-11
hsa-miR-142-5p	hsa-miR-142-5p	blue	0.0400762	0.609295	-0.383291	3.74537e-07	-0.0208395	0.790484	-0.461551	4.38895e-10	0.499205	8.79509e-12	-0.0455954	0.560881	0.317242	3.29837e-05	-0.147039	0.0594774	-0.372528	8.33468e-07	-0.185135	0.0172827
hsa-miR-6885-3p	hsa-miR-6885-3p	blue	0.526165	3.93135e-13	-0.235449	0.00233207	0.361351	1.8562e-06	-0.0105365	0.893151	-0.109522	0.161407	-0.023027	0.769081	-0.480901	6.24506e-11	0.276113	0.000330921	0.25841	0.00080459	0.464225	3.37621e-10
hsa-miR-6775-3p	hsa-miR-6775-3p	blue	0.419897	1.97292e-08	-0.289482	0.00016242	0.298223	0.000100027	0.0730843	0.350874	-0.216592	0.00520175	0.0116766	0.88167	-0.575084	6.56479e-16	0.0975096	0.212771	0.382316	4.03174e-07	0.485337	3.92509e-11
hsa-miR-7641	hsa-miR-7641	blue	-0.242447	0.00170364	0.359725	2.08036e-06	-0.118153	0.13067	0.548568	2.39125e-14	-0.583876	1.85296e-16	0.120355	0.123601	-0.396947	1.30167e-07	0.0143701	0.854646	0.470394	1.82765e-10	0.12853	0.0999121
hsa-miR-3150a-5p	hsa-miR-3150a-5p	blue	0.0778734	0.320122	-0.0576805	0.461792	-0.12793	0.101518	0.0525037	0.503013	-0.417718	2.37444e-08	0.248319	0.00129994	-0.573396	8.33386e-16	0.0268985	0.731634	0.582556	2.24597e-16	0.592194	5.40233e-17
hsa-miR-4521	hsa-miR-4521	blue	-0.210496	0.00665184	-0.162268	0.0373115	-0.146977	0.0595856	-0.306589	6.19781e-05	0.600581	1.5036e-17	-0.199168	0.0103279	0.618039	9.27166e-19	-0.130805	0.0940031	-0.593363	4.53039e-17	-0.526864	3.61386e-13

## Sheet: MEbrown
	EnsemblIDs	moduleColor	MM.purple	p.MM.purple	MM.yellow	p.MM.yellow	MM.greenyellow	p.MM.greenyellow	MM.black	p.MM.black	MM.red	p.MM.red	MM.pink	p.MM.pink	MM.blue	p.MM.blue	MM.grey	p.MM.grey	MM.brown	p.MM.brown	MM.green	p.MM.green
hsa-miR-212-5p	hsa-miR-212-5p	brown	-0.0273986	0.726841	0.00589383	0.940109	-0.182573	0.0189189	0.0253488	0.746553	-0.385537	3.15821e-07	0.126609	0.105127	-0.331518	1.36323e-05	-0.226012	0.00351185	0.520805	7.4552e-13	0.474289	1.23271e-10
hsa-miR-1287-5p	hsa-miR-1287-5p	brown	0.0704016	0.368884	0.26181	0.000681548	0.0259817	0.740448	0.325971	1.93176e-05	0.118615	0.129161	-0.072433	0.355194	0.22478	0.00370037	0.503056	5.73646e-12	-0.471088	1.70442e-10	-0.220734	0.00438494
hsa-miR-582-3p	hsa-miR-582-3p	brown	-0.373809	7.58919e-07	0.194769	0.0121799	-0.260845	0.000714608	0.127286	0.103265	-0.454624	8.56763e-10	0.0703932	0.368942	-0.150556	0.0535773	-0.545726	3.4506e-14	0.502238	6.28426e-12	0.0776442	0.321552
hsa-miR-221-3p	hsa-miR-221-3p	brown	-0.134219	0.0856589	0.374642	7.1393e-07	-0.177351	0.0226738	0.263623	0.000623278	0.363448	1.60094e-06	-0.130696	0.0942795	0.609722	3.57167e-18	0.35766	2.4022e-06	-0.777601	1.13635e-34	-0.488665	2.75792e-11
hsa-miR-183-3p	hsa-miR-183-3p	brown	0.100654	0.198317	-0.126016	0.106779	0.113565	0.146395	-0.28893	0.00016738	0.457703	6.37579e-10	-0.129694	0.0968537	0.392879	1.79229e-07	0.108814	0.164148	-0.50729	3.56351e-12	-0.298368	9.92127e-05
hsa-miR-3133	hsa-miR-3133	brown	0.167897	0.0311149	-0.0356206	0.64967	0.0303457	0.698813	0.0942836	0.228368	-0.378527	5.35562e-07	-0.0398975	0.610893	-0.405573	6.51186e-08	-0.125627	0.107874	0.468108	2.29772e-10	0.442232	2.73293e-09
hsa-miR-3613-3p	hsa-miR-3613-3p	brown	0.145576	0.0620836	-0.286376	0.000192235	0.348786	4.4074e-06	-0.196061	0.011608	0.508695	3.03827e-12	-0.26554	0.000566651	0.241907	0.00174598	0.0249273	0.750628	-0.425687	1.19813e-08	-0.366041	1.3314e-06
hsa-miR-25-3p	hsa-miR-25-3p	brown	-0.346481	5.14426e-06	0.44332	2.47289e-09	-0.281607	0.000248071	0.302625	7.78962e-05	-0.634195	6.00112e-20	0.0663649	0.397036	-0.285891	0.000197329	-0.182671	0.0188538	0.614631	1.61902e-18	0.263595	0.000624146
hsa-miR-4677-5p	hsa-miR-4677-5p	brown	-0.0957663	0.221102	0.0499699	0.523868	-0.208593	0.00717303	0.0320465	0.682818	-0.547289	2.82158e-14	0.124417	0.111339	-0.39606	1.39614e-07	-0.286974	0.000186124	0.661589	3.92375e-22	0.51645	1.2435e-12
hsa-miR-107	hsa-miR-107	brown	-0.210005	0.00678311	0.137604	0.0779831	-0.236638	0.00221231	-0.164083	0.0352086	0.615573	1.38872e-18	-0.166495	0.0325691	0.840628	2.88889e-45	0.13288	0.0888575	-0.878965	2.70427e-54	-0.603816	9.08796e-18
hsa-miR-574-5p	hsa-miR-574-5p	brown	0.0590689	0.451063	0.253834	0.00100254	0.0420466	0.5918	0.317498	3.24772e-05	0.112925	0.148699	0.012431	0.874085	0.182265	0.0191244	0.387104	2.8018e-07	-0.378364	5.4209e-07	-0.284612	0.000211359
hsa-miR-362-5p	hsa-miR-362-5p	brown	-0.121875	0.118894	-0.184193	0.0178695	-0.0341804	0.662949	-0.241529	0.00177612	0.701518	9.23586e-26	-0.284709	0.000210258	0.620859	5.81525e-19	0.0849889	0.277759	-0.758122	4.44719e-32	-0.571989	1.01572e-15
hsa-miR-130b-3p	hsa-miR-130b-3p	brown	-0.0520803	0.506467	0.0149744	0.848605	-0.0840347	0.283209	-0.143681	0.0656004	0.609598	3.64333e-18	-0.146288	0.0608032	0.58714	1.14722e-16	0.29357	0.000129725	-0.740346	6.43656e-30	-0.472561	1.4689e-10
hsa-let-7b-5p	hsa-let-7b-5p	brown	-0.0676883	0.387668	0.569917	1.35674e-15	-0.157006	0.044014	0.614134	1.75512e-18	-0.0104445	0.894078	-0.0207903	0.790967	0.314183	3.96296e-05	0.540519	6.69694e-14	-0.519863	8.33264e-13	-0.282698	0.000234103
hsa-miR-505-5p	hsa-miR-505-5p	brown	0.442143	2.75545e-09	-0.2847	0.000210365	0.396969	1.29938e-07	-0.378333	5.43345e-07	0.508992	2.93714e-12	-0.198474	0.0106025	0.269375	0.000467392	0.420776	1.83019e-08	-0.547905	2.60578e-14	-0.19116	0.0139112
hsa-miR-99a-5p	hsa-miR-99a-5p	brown	-0.337601	9.22901e-06	0.0227399	0.77188	-0.111115	0.15536	-0.177062	0.0228989	-0.199985	0.0100126	-0.0591109	0.450741	-0.110471	0.157782	-0.448221	1.56917e-09	0.432146	6.79224e-09	-0.00322389	0.967219
hsa-miR-1468-5p	hsa-miR-1468-5p	brown	0.14093	0.0709906	0.0291701	0.709947	-0.118915	0.128189	0.302863	7.68426e-05	-0.663788	2.56035e-22	0.117515	0.132775	-0.748991	6.03316e-31	-0.129784	0.0966202	0.824141	4.31727e-42	0.764252	7.23194e-33
hsa-miR-10a-5p	hsa-miR-10a-5p	brown	-0.370262	9.82814e-07	0.119338	0.126828	-0.0785227	0.316091	0.0808564	0.301878	-0.491079	2.13015e-11	0.18999	0.0145169	-0.352349	3.4618e-06	-0.419706	2.00535e-08	0.675566	2.44577e-23	0.179056	0.0213828
hsa-miR-425-3p	hsa-miR-425-3p	brown	-0.0340661	0.664008	0.0241597	0.758066	0.0332756	0.671346	-0.0712629	0.36304	0.557253	7.62818e-15	-0.277331	0.000310587	0.608677	4.21983e-18	0.254637	0.000964831	-0.771793	7.16758e-34	-0.584016	1.81547e-16
hsa-miR-502-3p	hsa-miR-502-3p	brown	0.00808654	0.917895	-0.115662	0.13904	0.326477	1.87184e-05	0.0157699	0.840667	0.499717	8.31201e-12	-0.242484	0.00170078	0.361549	1.83062e-06	0.182253	0.0191324	-0.644337	9.89392e-21	-0.629033	1.46453e-19
hsa-miR-29b-2-5p	hsa-miR-29b-2-5p	brown	-0.0260052	0.740222	0.214056	0.00576647	-0.1279	0.1016	-0.0647873	0.408379	0.483255	4.88485e-11	-0.203126	0.00887822	0.702725	7.02195e-26	0.358564	2.25591e-06	-0.808083	2.65044e-39	-0.459333	5.44587e-10
hsa-miR-671-3p	hsa-miR-671-3p	brown	0.0432409	0.581308	0.0649006	0.407558	-0.105331	0.178153	0.317141	3.31845e-05	-0.740495	6.18306e-30	0.215407	0.00545907	-0.773914	3.68184e-34	-0.181492	0.0196488	0.901982	2.43263e-61	0.727506	1.82931e-28
hsa-miR-3688-3p	hsa-miR-3688-3p	brown	-0.195736	0.0117495	0.0403874	0.606517	0.170076	0.0289626	0.22282	0.00401902	-0.361129	1.88546e-06	0.029577	0.706086	-0.264806	0.000587748	-0.316174	3.51741e-05	0.406789	5.89714e-08	-0.0375463	0.632086
hsa-miR-6852-3p	hsa-miR-6852-3p	brown	0.16421	0.0350648	-0.161043	0.0387891	-0.0763298	0.329837	-0.0123485	0.874914	-0.284423	0.000213515	0.130419	0.094985	-0.518977	9.24913e-13	-0.106357	0.173939	0.576841	5.11416e-16	0.564888	2.71745e-15
hsa-miR-128-3p	hsa-miR-128-3p	brown	-0.0877777	0.262237	-0.127353	0.103082	-0.11132	0.154594	-0.195069	0.0120451	-0.452936	1.0062e-09	0.0956636	0.2216	-0.463038	3.79444e-10	-0.329482	1.55056e-05	0.750216	4.27965e-31	0.544464	4.05676e-14
hsa-miR-4473	hsa-miR-4473	brown	0.0771725	0.32451	-0.270608	0.000439062	0.0249518	0.750391	-0.324629	2.09962e-05	-0.210698	0.00659864	-0.000857363	0.99128	-0.414753	3.04883e-08	-0.379516	4.97475e-07	0.683834	4.40286e-24	0.46867	2.17229e-10
hsa-miR-1270	hsa-miR-1270	brown	0.161959	0.0376793	-0.0315012	0.687931	0.0122947	0.875455	-0.0277046	0.723913	0.35535	2.81837e-06	-0.171863	0.0272937	0.241063	0.00181407	0.380925	4.47643e-07	-0.485763	3.75223e-11	-0.0686631	0.380854
hsa-miR-4746-5p	hsa-miR-4746-5p	brown	-0.246659	0.00140414	0.339659	8.07252e-06	-0.165958	0.0331416	0.310792	4.84629e-05	-0.672225	4.81409e-23	0.0817191	0.296732	-0.398923	1.11261e-07	-0.211535	0.00638174	0.690476	1.06529e-24	0.297078	0.000106679
hsa-miR-15b-3p	hsa-miR-15b-3p	brown	-0.148414	0.0571097	0.00774882	0.921313	-0.17505	0.0245216	-0.215795	0.00537368	0.570595	1.2345e-15	-0.217012	0.00511316	0.622327	4.55351e-19	0.145755	0.0617603	-0.691789	8.01233e-25	-0.501763	6.62579e-12
hsa-miR-4508	hsa-miR-4508	brown	-0.0819819	0.295176	0.469951	1.91077e-10	-0.0279483	0.721584	0.374023	7.47137e-07	0.0582791	0.457149	-0.0149635	0.848715	0.377075	5.96562e-07	0.416747	2.57762e-08	-0.554617	1.08284e-14	-0.424318	1.34917e-08
hsa-miR-330-3p	hsa-miR-330-3p	brown	-0.224416	0.00375764	0.0244988	0.754777	-0.17209	0.0270881	0.158776	0.0416548	-0.441263	2.98654e-09	0.205572	0.0080756	-0.494654	1.44757e-11	-0.253539	0.0010167	0.645155	8.52947e-21	0.268629	0.000485345
hsa-miR-185-5p	hsa-miR-185-5p	brown	-0.126843	0.104482	0.218643	0.00478171	-0.195765	0.0117367	0.289074	0.000166075	0.0872184	0.265302	-0.168638	0.0303675	0.204049	0.00856761	0.279553	0.00027647	-0.392907	1.78839e-07	-0.199869	0.0100568
hsa-miR-500a-3p	hsa-miR-500a-3p	brown	-0.0123722	0.874676	-0.0183453	0.81508	0.248788	0.00127183	0.160049	0.0400249	0.403609	7.63767e-08	-0.182493	0.0189722	0.324314	2.14099e-05	0.189565	0.0147425	-0.613414	1.97248e-18	-0.550478	1.86532e-14
hsa-miR-3615	hsa-miR-3615	brown	0.253963	0.000996351	-0.105504	0.177439	0.0104428	0.894095	0.197803	0.0108739	-0.526158	3.93497e-13	0.226075	0.00350249	-0.747304	9.64859e-31	0.0402341	0.607884	0.72378	4.66446e-28	0.744119	2.31721e-30
hsa-miR-335-3p	hsa-miR-335-3p	brown	0.0260141	0.740136	-0.256568	0.000879504	0.0362581	0.643826	-0.274689	0.000356225	-0.274985	0.000350829	0.25383	0.00100272	-0.354782	2.9306e-06	-0.420583	1.86065e-08	0.556995	7.89508e-15	0.414003	3.2468e-08
hsa-miR-130a-3p	hsa-miR-130a-3p	brown	-0.250894	0.00115227	0.0579096	0.460012	-0.224835	0.00369168	-0.259944	0.000746772	0.621224	5.47271e-19	-0.0728989	0.3521	0.768953	1.72947e-33	0.0755996	0.334498	-0.757294	5.66001e-32	-0.584811	1.61591e-16
hsa-miR-6842-3p	hsa-miR-6842-3p	brown	0.180884	0.0200696	0.0470666	0.548295	0.073729	0.346629	0.391907	1.9334e-07	-0.652292	2.29252e-21	0.10759	0.168974	-0.761083	1.86229e-32	-0.0498855	0.524571	0.809741	1.40572e-39	0.620151	6.54087e-19
hsa-miR-423-3p	hsa-miR-423-3p	brown	0.134337	0.0853819	-0.0249719	0.750196	-0.0737276	0.346638	0.0556517	0.477719	-0.651041	2.89354e-21	0.0982566	0.20927	-0.629298	1.39949e-19	-0.16302	0.0364268	0.834918	3.97816e-44	0.769014	1.69744e-33
hsa-miR-192-5p	hsa-miR-192-5p	brown	-0.376451	6.24759e-07	0.069654	0.374003	-0.21766	0.00497908	0.0771045	0.324937	-0.536726	1.07782e-13	0.173797	0.0255813	-0.305299	6.67898e-05	-0.597253	2.50895e-17	0.67911	1.18085e-23	0.239813	0.00191937
hsa-miR-199a-5p	hsa-miR-199a-5p	brown	-0.212683	0.00609477	-0.159781	0.0403631	-0.0694563	0.375364	-0.035425	0.651467	-0.240721	0.00184231	0.304571	6.96561e-05	-0.286863	0.000187248	-0.476141	1.02043e-10	0.44655	1.83396e-09	0.124085	0.112302
hsa-miR-17-3p	hsa-miR-17-3p	brown	-0.155198	0.0465389	0.0407408	0.603369	-0.152682	0.0502517	-0.246448	0.00141793	0.662463	3.31256e-22	-0.2143	0.00570986	0.811185	8.04583e-40	0.148418	0.0571024	-0.871369	2.79857e-52	-0.641331	1.69989e-20
hsa-miR-6513-5p	hsa-miR-6513-5p	brown	-0.00990009	0.899569	-0.154685	0.0472765	-0.0370856	0.636275	-0.343058	6.45806e-06	0.489194	2.60667e-11	-0.100045	0.201058	0.469819	1.93624e-10	0.148672	0.0566741	-0.537551	9.72288e-14	-0.312868	4.28575e-05
hsa-miR-548h-3p	hsa-miR-548h-3p	brown	0.0499662	0.523899	-0.181089	0.0199267	0.13542	0.0828689	-0.286932	0.00018655	0.440331	3.25206e-09	-0.270151	0.000449363	0.381462	4.29945e-07	-0.00682316	0.930688	-0.467506	2.43971e-10	-0.322275	2.42772e-05
hsa-miR-548z	hsa-miR-548z	brown	0.0499662	0.523899	-0.181089	0.0199267	0.13542	0.0828689	-0.286932	0.00018655	0.440331	3.25206e-09	-0.270151	0.000449363	0.381462	4.29945e-07	-0.00682316	0.930688	-0.467506	2.43971e-10	-0.322275	2.42772e-05
hsa-miR-6806-3p	hsa-miR-6806-3p	brown	0.104703	0.18077	-0.0410812	0.600343	0.0571058	0.466274	0.198617	0.0105452	-0.56494	2.69794e-15	0.191386	0.0137965	-0.753673	1.60695e-31	-0.0454747	0.56192	0.796938	1.61598e-37	0.545072	3.75286e-14
hsa-miR-4732-5p	hsa-miR-4732-5p	brown	0.470447	1.81807e-10	-0.114932	0.141566	0.429169	8.83573e-09	0.145796	0.0616865	0.243	0.00166125	-0.125836	0.107285	-0.0223138	0.776041	0.577313	4.78098e-16	-0.382749	3.90203e-07	-0.0826988	0.290959
hsa-miR-1304-3p	hsa-miR-1304-3p	brown	0.040283	0.607449	0.0350177	0.655216	-0.0118315	0.880111	0.164145	0.0351377	-0.497034	1.11659e-11	-0.0218685	0.780395	-0.440647	3.15939e-09	-0.199928	0.0100343	0.564259	2.96162e-15	0.491158	2.11215e-11
hsa-miR-125a-5p	hsa-miR-125a-5p	brown	0.1105	0.157672	-0.188657	0.0152346	-0.00354477	0.963958	-0.0876853	0.262742	-0.291295	0.000147075	0.277358	0.000310161	-0.450096	1.3161e-09	-0.17106	0.0280331	0.527809	3.2237e-13	0.525933	4.0431e-13
hsa-miR-500b-5p	hsa-miR-500b-5p	brown	-0.0761741	0.330827	-0.300626	8.73089e-05	0.0582733	0.457194	-0.437764	4.10571e-09	0.573974	7.68108e-16	-0.183691	0.018189	0.4502	1.30327e-09	-0.115512	0.139556	-0.444392	2.24005e-09	-0.391642	1.97367e-07
hsa-miR-22-5p	hsa-miR-22-5p	brown	-0.0114963	0.883484	-0.213169	0.00597676	-0.169733	0.0292926	-0.259485	0.000763657	0.688777	1.53725e-24	-0.139032	0.0749146	0.533819	1.54602e-13	0.235642	0.0023122	-0.720151	1.14365e-27	-0.41564	2.82992e-08
hsa-miR-3909	hsa-miR-3909	brown	-0.174005	0.0254031	-0.0804646	0.304234	0.0540261	0.490694	-0.403312	7.82313e-08	-0.257483	0.000841526	0.036051	0.645723	-0.133735	0.0868044	-0.464465	3.29757e-10	0.53091	2.21027e-13	0.158785	0.0416434
hsa-miR-151a-3p	hsa-miR-151a-3p	brown	-0.0438577	0.575923	0.0262803	0.737574	-0.0438036	0.576395	0.33829	8.82559e-06	-0.552392	1.45193e-14	0.110084	0.159254	-0.680493	8.86303e-24	-0.227485	0.0032979	0.801961	2.61811e-38	0.436435	4.62881e-09
hsa-miR-641	hsa-miR-641	brown	-0.150137	0.0542533	-0.278517	0.000291932	0.157966	0.0427211	-0.468671	2.17218e-10	0.0966637	0.216785	-0.172364	0.0268412	0.0136448	0.861908	-0.366455	1.29256e-06	0.192927	0.0130382	-0.118928	0.128147
hsa-miR-4755-5p	hsa-miR-4755-5p	brown	0.393989	1.6432e-07	-0.273052	0.000387548	0.213342	0.00593514	-0.000705725	0.992822	-0.442593	2.64391e-09	0.109995	0.159594	-0.782116	2.61157e-35	-0.00282533	0.971269	0.759275	3.17346e-32	0.787486	4.33734e-36
hsa-miR-548av-3p	hsa-miR-548av-3p	brown	-0.285535	0.000201146	0.206336	0.00783831	-0.0363802	0.64271	-0.124226	0.111894	-0.485424	3.88926e-11	0.107328	0.170021	-0.11976	0.12548	-0.354548	2.97821e-06	0.487167	3.23437e-11	0.10689	0.171778
hsa-miR-6783-3p	hsa-miR-6783-3p	brown	0.303977	7.20817e-05	-0.0950296	0.224691	0.00513488	0.94781	0.203109	0.00888418	-0.545526	3.54045e-14	0.071592	0.360823	-0.717361	2.25769e-27	-0.0735073	0.348085	0.770651	1.02309e-33	0.774092	3.48036e-34
hsa-miR-10b-5p	hsa-miR-10b-5p	brown	-0.0270895	0.729802	0.0771727	0.324509	0.109548	0.161306	0.0205219	0.793605	-0.468799	2.14458e-10	0.0370571	0.636534	-0.380074	4.77151e-07	-0.210006	0.00678269	0.578974	3.76844e-16	0.280414	0.000264215
hsa-let-7i-3p	hsa-let-7i-3p	brown	0.00360894	0.963306	-0.0490291	0.531723	-0.0438048	0.576385	-0.345418	5.52228e-06	0.67301	4.10851e-23	-0.111513	0.153875	0.697755	2.1518e-25	0.190566	0.0142155	-0.778431	8.69396e-35	-0.52261	6.01719e-13
hsa-miR-30d-5p	hsa-miR-30d-5p	brown	-0.116068	0.137648	0.0244416	0.755331	0.0820071	0.295027	0.0549936	0.48295	-0.447788	1.63398e-09	0.104029	0.183609	-0.364024	1.53693e-06	-0.351365	3.70166e-06	0.569345	1.46917e-15	0.279451	0.000277969
hsa-miR-548o-3p	hsa-miR-548o-3p	brown	-0.269213	0.000471242	0.180394	0.0204147	-0.0246072	0.753727	-0.119034	0.127804	-0.486	3.65955e-11	0.112733	0.149395	-0.148394	0.057144	-0.35756	2.41906e-06	0.50389	5.22588e-12	0.125691	0.107695
hsa-miR-4661-5p	hsa-miR-4661-5p	brown	0.0387288	0.621388	0.0459497	0.557837	-0.00553297	0.94377	0.193092	0.0129591	-0.598743	1.99633e-17	0.112006	0.152054	-0.638533	2.79868e-20	-0.167886	0.0311257	0.778855	7.5809e-35	0.528176	3.08341e-13
hsa-miR-146b-3p	hsa-miR-146b-3p	brown	-0.173732	0.0256374	0.203658	0.008698	-0.141661	0.0695239	0.232774	0.00262326	-0.467809	2.36722e-10	0.126074	0.106616	-0.329222	1.57608e-05	-0.161004	0.0388374	0.56198	4.03873e-15	0.227215	0.00333619
hsa-miR-581	hsa-miR-581	brown	-0.249742	0.00121634	-0.0191402	0.80722	-0.205097	0.00822606	0.0160406	0.837969	-0.530872	2.22059e-13	0.139781	0.0733465	-0.477161	9.19137e-11	-0.527915	3.18265e-13	0.831553	1.78133e-43	0.398771	1.12613e-07
hsa-miR-140-3p	hsa-miR-140-3p	brown	-0.374025	7.47011e-07	0.125413	0.108482	-0.118938	0.128115	0.27298	0.000388971	-0.348141	4.60262e-06	0.0288659	0.712838	-0.250047	0.00119907	-0.437905	4.05371e-09	0.442283	2.72031e-09	-0.0153141	0.845213
hsa-miR-28-3p	hsa-miR-28-3p	brown	-0.00823794	0.916363	0.0749554	0.338645	0.112712	0.149471	0.408867	4.97251e-08	-0.592192	5.40455e-17	0.109017	0.16336	-0.70143	9.42105e-26	-0.198975	0.0104035	0.768957	1.72717e-33	0.412013	3.83314e-08
hsa-miR-215-5p	hsa-miR-215-5p	brown	-0.322265	2.42925e-05	0.190005	0.0145089	-0.248153	0.00131006	0.201518	0.00944382	-0.602169	1.17524e-17	0.124878	0.110008	-0.259357	0.000768425	-0.575924	5.82688e-16	0.653041	1.99317e-21	0.276263	0.000328342
hsa-miR-6503-3p	hsa-miR-6503-3p	brown	-0.166125	0.0329635	0.0381462	0.626649	-0.0159357	0.839015	0.245171	0.00150392	-0.398782	1.12516e-07	0.104437	0.181885	-0.431652	7.09634e-09	-0.242754	0.00167997	0.554435	1.10914e-14	0.234947	0.00238441
hsa-miR-210-3p	hsa-miR-210-3p	brown	-0.119249	0.127113	0.096367	0.218206	-0.133029	0.0884981	0.115508	0.139569	0.557881	7.01408e-15	-0.0881438	0.260245	0.603743	9.19236e-18	0.356171	2.66319e-06	-0.861841	6.30906e-50	-0.610488	3.15987e-18
hsa-miR-99b-5p	hsa-miR-99b-5p	brown	-0.0773639	0.323308	-0.00140058	0.985755	-0.0393951	0.615396	0.110502	0.157668	-0.471873	1.5748e-10	0.2975	0.000104178	-0.541142	6.19031e-14	-0.282165	0.000240832	0.729831	1.01213e-28	0.409535	4.70653e-08
hsa-miR-340-3p	hsa-miR-340-3p	brown	-0.230768	0.00286285	-0.329474	1.55134e-05	-0.275614	0.000339584	-0.471683	1.60519e-10	-0.192962	0.0130216	0.0728548	0.352392	-0.223335	0.00393288	-0.658161	7.57731e-22	0.6297	1.30624e-19	0.351716	3.61436e-06

## Sheet: MEgreen
	EnsemblIDs	moduleColor	MM.purple	p.MM.purple	MM.yellow	p.MM.yellow	MM.greenyellow	p.MM.greenyellow	MM.black	p.MM.black	MM.red	p.MM.red	MM.pink	p.MM.pink	MM.blue	p.MM.blue	MM.grey	p.MM.grey	MM.brown	p.MM.brown	MM.green	p.MM.green
hsa-miR-486-5p	hsa-miR-486-5p	green	0.626284	2.33911e-19	-0.180583	0.020281	0.177253	0.0227499	0.091958	0.240102	-0.22494	0.00367529	-0.0923935	0.237873	-0.547812	2.63719e-14	0.321523	2.54237e-05	0.340833	7.47579e-06	0.765749	4.60194e-33
hsa-miR-6881-3p	hsa-miR-6881-3p	green	0.516763	1.19893e-12	-0.151205	0.0525434	0.122776	0.116173	0.0356803	0.649122	-0.129413	0.097584	-0.112878	0.14887	-0.339214	8.31023e-06	0.258433	0.000803691	0.157802	0.0429401	0.588511	9.36449e-17
hsa-miR-24-2-5p	hsa-miR-24-2-5p	green	-0.446676	1.81259e-09	0.0447291	0.568357	-0.241553	0.00177424	-0.193577	0.0127296	0.306854	6.10304e-05	0.0482277	0.538459	0.506646	3.83279e-12	-0.255649	0.000919209	-0.334719	1.11137e-05	-0.633352	6.9499e-20
hsa-miR-6726-3p	hsa-miR-6726-3p	green	0.602925	1.04456e-17	-0.283524	0.000224027	0.257194	0.000853363	-0.0781983	0.3181	-0.137926	0.0772831	0.0883939	0.25889	-0.502977	5.78744e-12	0.225184	0.00363759	0.319475	2.88102e-05	0.704251	4.95501e-26
hsa-miR-454-5p	hsa-miR-454-5p	green	0.0594575	0.448085	-0.238845	0.0020047	-0.13756	0.0780784	-0.293252	0.00013203	-0.313055	4.23832e-05	0.0929093	0.235252	-0.352678	3.38511e-06	-0.38445	3.43056e-07	0.584822	1.61329e-16	0.668812	9.52801e-23
hsa-miR-130b-5p	hsa-miR-130b-5p	green	0.221755	0.00420221	-0.0141339	0.85701	-0.0646473	0.409394	0.147926	0.0579405	-0.633359	6.94223e-20	0.21971	0.00457539	-0.648562	4.57511e-21	-0.0826541	0.291221	0.753343	1.76568e-31	0.861625	7.09986e-50
hsa-miR-3127-3p	hsa-miR-3127-3p	green	0.470878	1.74086e-10	-0.129155	0.0982596	0.0107932	0.890563	0.0473685	0.545729	-0.405719	6.43508e-08	0.0655393	0.402948	-0.595726	3.1671e-17	0.196798	0.0112923	0.508777	3.01014e-12	0.79759	1.27976e-37
hsa-miR-23a-3p	hsa-miR-23a-3p	green	-0.0121459	0.87695	-0.12479	0.110262	0.347889	4.68137e-06	-0.102305	0.191019	0.647573	5.48689e-21	-0.268463	0.000489423	0.479985	6.86763e-11	0.0627473	0.423325	-0.647211	5.86294e-21	-0.756053	8.11088e-32
hsa-miR-942-5p	hsa-miR-942-5p	green	0.461845	4.26457e-10	-0.498654	9.34624e-12	-0.0141548	0.856801	-0.311001	4.78665e-05	0.0309244	0.693356	-0.0704372	0.368642	-0.403743	7.55483e-08	0.020843	0.79045	0.324851	2.07099e-05	0.717519	2.17278e-27
hsa-miR-92b-3p	hsa-miR-92b-3p	green	0.497296	1.08496e-11	-0.138433	0.0761892	0.225993	0.00351466	-0.168825	0.0301821	-0.31724	3.29867e-05	-0.136161	0.0811851	-0.364652	1.46996e-06	-0.00482214	0.950984	0.454623	8.5685e-10	0.739965	7.12721e-30
hsa-miR-328-3p	hsa-miR-328-3p	green	0.575071	6.57724e-16	-0.33137	1.37606e-05	0.0905107	0.247613	-0.129349	0.0977522	-0.2289	0.00310366	0.0904802	0.247773	-0.531822	1.97677e-13	0.125822	0.107325	0.440063	3.33222e-09	0.858983	2.96403e-49
hsa-miR-92a-3p	hsa-miR-92a-3p	green	0.23297	0.00260083	0.187796	0.0157147	0.080635	0.303208	0.0392114	0.617045	-0.595579	3.23878e-17	-0.0315721	0.687265	-0.391599	1.98022e-07	-0.0653972	0.403972	0.604892	7.67801e-18	0.689926	1.20002e-24
hsa-miR-4732-3p	hsa-miR-4732-3p	green	0.604294	8.43362e-18	-0.210208	0.00672852	0.049894	0.5245	-0.00782224	0.92057	-0.30268	7.76511e-05	-0.0284864	0.716451	-0.517703	1.07414e-12	0.260228	0.000736464	0.364442	1.49203e-06	0.886412	2.0925e-56
hsa-miR-6859-3p	hsa-miR-6859-3p	green	0.363301	1.61773e-06	-0.0728601	0.352357	0.0978361	0.211236	0.0616925	0.431176	-0.2087	0.00714279	-0.0342696	0.662124	-0.419256	2.08361e-08	0.199793	0.0100857	0.282415	0.000237656	0.566187	2.27365e-15
hsa-miR-24-3p	hsa-miR-24-3p	green	-0.529901	2.50027e-13	0.149108	0.0559453	-0.445975	1.93459e-09	-0.00822327	0.916512	0.338663	8.61407e-06	0.0303129	0.699122	0.537807	9.4175e-14	-0.0486637	0.534789	-0.488247	2.88364e-11	-0.647242	5.82897e-21
hsa-miR-6873-3p	hsa-miR-6873-3p	green	0.198585	0.0105581	-0.0461151	0.556419	-0.0708922	0.365548	0.179542	0.0210265	-0.5051	4.56197e-12	0.0930866	0.234356	-0.633601	6.65557e-20	-0.0420771	0.591531	0.642587	1.35675e-20	0.768146	2.2166e-33
hsa-miR-937-3p	hsa-miR-937-3p	green	0.310799	4.84418e-05	0.0855872	0.274378	-0.0932266	0.23365	0.214278	0.00571504	-0.564335	2.93076e-15	0.251932	0.00109719	-0.56452	2.85781e-15	0.152511	0.0505122	0.590169	7.31645e-17	0.805946	5.95192e-39
hsa-miR-4742-3p	hsa-miR-4742-3p	green	0.154275	0.0478733	-0.149811	0.0547845	-0.117819	0.13177	-0.285565	0.000200814	-0.335516	1.05588e-05	0.0138474	0.859878	-0.375712	6.59807e-07	-0.288586	0.000170546	0.619626	7.13564e-19	0.692054	7.56253e-25
hsa-miR-2110	hsa-miR-2110	green	0.504032	5.14311e-12	0.0772353	0.324115	0.0792609	0.311549	0.420047	1.94775e-08	-0.409582	4.68815e-08	0.0622379	0.427107	-0.586668	1.23001e-16	0.486932	3.31592e-11	0.304734	6.90033e-05	0.667603	1.21081e-22
hsa-miR-3605-3p	hsa-miR-3605-3p	green	0.267705	0.000508461	-0.0379159	0.628734	-0.128075	0.101129	0.212632	0.00610725	-0.505212	4.50525e-12	0.153978	0.0483087	-0.629275	1.40513e-19	0.00423939	0.956902	0.65359	1.79852e-21	0.868552	1.45091e-51
hsa-miR-3173-5p	hsa-miR-3173-5p	green	0.516618	1.21939e-12	-0.190953	0.0140167	0.160517	0.0394393	0.0510495	0.514929	-0.420191	1.92399e-08	0.105209	0.178661	-0.591526	5.97261e-17	0.100107	0.200776	0.515199	1.43848e-12	0.865435	8.58324e-51
hsa-miR-6741-3p	hsa-miR-6741-3p	green	0.449413	1.40339e-09	-0.0608364	0.437609	0.0142456	0.855892	0.107393	0.169762	-0.392505	1.84535e-07	0.217108	0.00509299	-0.571673	1.06168e-15	0.234977	0.00238116	0.476996	9.3477e-11	0.821177	1.4817e-41
hsa-miR-6514-3p	hsa-miR-6514-3p	green	0.151549	0.0520021	-0.251285	0.00113124	-0.111562	0.153696	-0.148065	0.0577026	-0.117761	0.131962	0.17027	0.0287775	-0.325713	1.96305e-05	-0.108774	0.164308	0.371933	8.70437e-07	0.522444	6.13735e-13
hsa-miR-7-1-3p	hsa-miR-7-1-3p	green	-0.123721	0.113367	-0.286835	0.000187528	0.344366	5.92251e-06	-0.385107	3.26328e-07	0.417793	2.35935e-08	-0.129792	0.096598	0.300222	8.93333e-05	-0.309086	5.35756e-05	-0.232968	0.00260113	-0.53252	1.81439e-13
hsa-miR-6747-3p	hsa-miR-6747-3p	green	0.309498	5.22944e-05	-0.278975	0.000285007	-0.103935	0.184008	-0.0494689	0.528044	-0.315654	3.62906e-05	0.155188	0.0465532	-0.617397	1.0304e-18	-0.0272664	0.728106	0.623886	3.5062e-19	0.827261	1.14923e-42
hsa-miR-6812-3p	hsa-miR-6812-3p	green	0.44636	1.86655e-09	-0.140846	0.0711606	0.152386	0.0507041	-0.0464172	0.553833	-0.128719	0.0994112	-0.00387705	0.960582	-0.332285	1.29841e-05	0.255469	0.000927161	0.178795	0.0215758	0.568061	1.75573e-15
hsa-miR-943	hsa-miR-943	green	0.162604	0.0369134	0.0224416	0.774792	-0.138907	0.075181	0.182221	0.0191536	-0.4582	6.07699e-10	0.103649	0.185222	-0.495005	1.39336e-11	-0.0436769	0.577499	0.524871	4.5931e-13	0.652923	2.03764e-21
hsa-miR-6786-3p	hsa-miR-6786-3p	green	0.365366	1.39709e-06	0.0347719	0.657483	-0.0944004	0.22779	0.148682	0.0566579	-0.483623	4.69989e-11	0.10974	0.160569	-0.549879	2.01673e-14	0.157454	0.0434069	0.523131	5.65522e-13	0.849526	3.92176e-47
hsa-miR-23b-3p	hsa-miR-23b-3p	green	0.0506892	0.517904	0.0033674	0.96576	0.422232	1.61528e-08	0.0420788	0.591516	0.490793	2.19654e-11	-0.252596	0.00106324	0.390986	2.0768e-07	0.23323	0.00257139	-0.593486	4.44746e-17	-0.695872	3.27006e-25

## Sheet: MEgreenyellow
	EnsemblIDs	moduleColor	MM.purple	p.MM.purple	MM.yellow	p.MM.yellow	MM.greenyellow	p.MM.greenyellow	MM.black	p.MM.black	MM.red	p.MM.red	MM.pink	p.MM.pink	MM.blue	p.MM.blue	MM.grey	p.MM.grey	MM.brown	p.MM.brown	MM.green	p.MM.green
hsa-miR-1285-5p	hsa-miR-1285-5p	greenyellow	0.601875	1.23023e-17	-0.544333	4.12525e-14	0.707882	2.14283e-26	-0.199793	0.0100858	0.337178	9.48527e-06	-0.217653	0.00498042	-0.260801	0.000716133	0.186134	0.0166787	-0.035009	0.655296	0.0781819	0.318202
hsa-miR-342-3p	hsa-miR-342-3p	greenyellow	0.32812	1.68911e-05	-0.400722	9.63645e-08	0.626585	2.22282e-19	-0.194602	0.0122554	0.302697	7.7575e-05	-0.0195726	0.802953	-0.221287	0.00428503	0.0815151	0.297943	-0.00126759	0.987108	-0.0347379	0.657796
hsa-miR-1249-3p	hsa-miR-1249-3p	greenyellow	0.569379	1.46223e-15	-0.275345	0.000344342	0.751909	2.65485e-31	-0.0367336	0.639482	0.139538	0.0738518	-0.156387	0.044866	-0.197502	0.0109978	0.266824	0.000531446	-0.0883374	0.259195	0.0501602	0.522287
hsa-miR-210-5p	hsa-miR-210-5p	greenyellow	0.53142	2.07672e-13	-0.252732	0.0010564	0.769813	1.32647e-33	-0.0271132	0.729575	0.190798	0.0140962	-0.0833712	0.287041	-0.212029	0.00625686	0.318469	3.06232e-05	-0.10849	0.165415	-0.00179804	0.981714
hsa-miR-766-3p	hsa-miR-766-3p	greenyellow	0.520249	7.9618e-13	-0.52014	8.06424e-13	0.768078	2.26286e-33	-0.175432	0.0242065	0.405568	6.51464e-08	-0.141712	0.0694232	-0.242025	0.00173665	0.194533	0.0122869	-0.0819406	0.29542	-0.0987588	0.20694
hsa-miR-664b-3p	hsa-miR-664b-3p	greenyellow	0.503125	5.69237e-12	-0.258093	0.000817056	0.758911	3.53145e-32	0.152899	0.049922	0.188863	0.0151217	-0.108532	0.165252	-0.277989	0.000300104	0.353649	3.16753e-06	-0.106135	0.174845	-0.0593623	0.448814
hsa-miR-1260a	hsa-miR-1260a	greenyellow	0.396217	1.379e-07	-0.193949	0.0125558	0.776799	1.47013e-34	-0.00624328	0.936565	0.0267438	0.733118	-0.0575894	0.4625	-0.244637	0.00154135	0.20233	0.00915458	0.0292336	0.709344	-0.0677864	0.386979
hsa-miR-1260b	hsa-miR-1260b	greenyellow	0.418463	2.22898e-08	-0.208561	0.00718228	0.79601	2.24893e-37	-0.0124119	0.874277	0.0503842	0.520428	-0.0600043	0.443914	-0.243945	0.00159097	0.218491	0.0048117	0.012073	0.877683	-0.0712685	0.363002
hsa-miR-6509-3p	hsa-miR-6509-3p	greenyellow	0.454741	8.47201e-10	-0.332381	1.29051e-05	0.637229	3.52463e-20	-0.159932	0.0401725	-0.00169243	0.982787	0.0274058	0.726771	-0.372492	8.35691e-07	0.154017	0.0482514	0.172427	0.026785	0.277534	0.000307323
hsa-miR-664a-3p	hsa-miR-664a-3p	greenyellow	0.437281	4.28865e-09	-0.272461	0.000399454	0.860032	1.68673e-49	0.0389755	0.619167	0.164493	0.0347476	-0.119115	0.127545	-0.277285	0.000311335	0.212382	0.00616885	-0.039222	0.61695	-0.139313	0.0743234
hsa-miR-365a-3p	hsa-miR-365a-3p	greenyellow	0.529611	2.59012e-13	-0.336919	9.64515e-06	0.677902	1.51533e-23	-0.17206	0.0271151	0.305326	6.66858e-05	-0.115747	0.138745	-0.116699	0.135506	0.166643	0.0324131	-0.113976	0.144931	0.0335545	0.668753
hsa-miR-365b-3p	hsa-miR-365b-3p	greenyellow	0.529611	2.59012e-13	-0.336919	9.64515e-06	0.677902	1.51533e-23	-0.17206	0.0271151	0.305326	6.66858e-05	-0.115747	0.138745	-0.116699	0.135506	0.166643	0.0324131	-0.113976	0.144931	0.0335545	0.668753
hsa-miR-5100	hsa-miR-5100	greenyellow	0.236965	0.0021804	0.0826595	0.29119	0.396917	1.30471e-07	0.360089	2.02807e-06	-0.2589	0.000785695	-0.0596371	0.446713	-0.35357	3.18476e-06	0.276691	0.000321121	0.186447	0.0164936	0.139352	0.0742423

## Sheet: MEpink
	EnsemblIDs	moduleColor	MM.purple	p.MM.purple	MM.yellow	p.MM.yellow	MM.greenyellow	p.MM.greenyellow	MM.black	p.MM.black	MM.red	p.MM.red	MM.pink	p.MM.pink	MM.blue	p.MM.blue	MM.grey	p.MM.grey	MM.brown	p.MM.brown	MM.green	p.MM.green
hsa-miR-433-3p	hsa-miR-433-3p	pink	-0.00577337	0.941331	-0.0848103	0.278773	-0.0822614	0.293527	-0.018548	0.813074	-0.151561	0.051983	0.879011	2.62628e-54	-0.24888	0.00126637	0.0137969	0.860384	0.225731	0.00355401	0.244768	0.00153207
hsa-miR-329-3p	hsa-miR-329-3p	pink	0.039192	0.617219	-0.225416	0.00360196	0.0398094	0.611682	-0.192055	0.013463	0.0464658	0.553418	0.864175	1.73847e-50	-0.121054	0.121418	-0.0218824	0.78026	0.0644187	0.411056	0.0926992	0.236317
hsa-miR-495-3p	hsa-miR-495-3p	pink	-0.145937	0.0614327	-0.092535	0.237152	0.0795467	0.309802	-0.202337	0.00915186	0.0736765	0.346974	0.795207	2.98981e-37	0.0305255	0.697116	-0.115527	0.139502	0.034768	0.657519	-0.173872	0.0255168
hsa-miR-758-3p	hsa-miR-758-3p	pink	-0.217894	0.00493128	-0.122671	0.116487	-0.0679115	0.386102	-0.0593508	0.448902	-0.0375657	0.63191	0.808785	2.02756e-39	-0.112363	0.150745	-0.0924273	0.237701	0.122262	0.117718	-0.0603977	0.440927
hsa-miR-323a-3p	hsa-miR-323a-3p	pink	-0.150588	0.053526	0.0524819	0.50319	-0.0742119	0.343471	0.0724858	0.354843	-0.251848	0.00110156	0.89881	2.85593e-60	-0.198723	0.0105033	-0.101253	0.195645	0.269521	0.000463961	0.107924	0.167648
hsa-miR-381-3p	hsa-miR-381-3p	pink	-0.379298	5.05641e-07	0.127286	0.103267	-0.17035	0.028701	0.0387801	0.620926	-0.210093	0.00675933	0.835201	3.50192e-44	0.00842964	0.914425	-0.264549	0.000595314	0.204763	0.00833353	-0.101148	0.196113
hsa-miR-493-3p	hsa-miR-493-3p	pink	-0.241875	0.00174845	0.296824	0.000108211	-0.173625	0.0257297	0.343825	6.13839e-06	-0.29888	9.63858e-05	0.848765	5.72764e-47	-0.124962	0.109768	0.117921	0.131434	0.119759	0.125484	-0.0484745	0.536381
hsa-miR-494-3p	hsa-miR-494-3p	pink	-0.057635	0.462146	-0.108616	0.164922	-0.0336518	0.66785	-0.111204	0.155029	0.0546725	0.485512	0.830473	2.86115e-43	0.0158606	0.839763	-0.0604394	0.440612	-0.052952	0.499368	-0.00770455	0.921761
hsa-miR-493-5p	hsa-miR-493-5p	pink	-0.231762	0.00274179	0.277674	0.000305077	-0.189792	0.0146217	-0.00440008	0.95527	-0.210891	0.00654804	0.669437	8.41261e-23	0.131572	0.0920747	-0.0859689	0.272235	0.0736255	0.347309	0.0207351	0.79151
hsa-miR-654-3p	hsa-miR-654-3p	pink	-0.231046	0.00282854	-0.0833105	0.287393	-0.132255	0.0903835	-0.231689	0.00275057	-0.0334842	0.669407	0.890851	9.79072e-58	0.00424095	0.956886	-0.205906	0.00797088	0.128798	0.0992008	-0.0188611	0.809978
hsa-miR-134-5p	hsa-miR-134-5p	pink	-0.199699	0.0101221	0.260499	0.00072678	-0.201229	0.00954901	0.383248	3.75763e-07	-0.381548	4.27171e-07	0.844272	5.13226e-46	-0.295251	0.000118157	0.0594115	0.448437	0.271254	0.000424857	0.135468	0.0827584
hsa-miR-139-3p	hsa-miR-139-3p	pink	0.0649883	0.406923	0.129893	0.0963381	-0.0509765	0.515531	0.268025	0.000500333	-0.288303	0.000173189	0.452604	1.03844e-09	-0.261304	0.000698711	0.193319	0.0128511	0.188031	0.0155825	0.256126	0.000898408
hsa-miR-543	hsa-miR-543	pink	-0.174177	0.0252559	0.0669351	0.392984	-0.236612	0.00221487	2.73843e-08	1	-0.260368	0.000731475	0.904752	2.64047e-62	-0.196976	0.011217	-0.0698257	0.372824	0.290092	0.0001571	0.236369	0.00223885
hsa-miR-485-3p	hsa-miR-485-3p	pink	0.0974001	0.213287	-0.0873215	0.264735	-0.0414875	0.596741	-0.146032	0.0612613	-0.0127824	0.870557	0.845437	2.92536e-46	-0.103331	0.186583	0.108015	0.167289	0.0522829	0.504813	0.250841	0.00115512
hsa-miR-370-3p	hsa-miR-370-3p	pink	-0.176475	0.0233626	0.229258	0.00305606	-0.167659	0.0313576	0.373698	7.65132e-07	-0.290445	0.000154095	0.911075	1.27274e-64	-0.216489	0.00522369	0.144277	0.0644769	0.144751	0.0635947	0.0443163	0.571936
hsa-miR-337-3p	hsa-miR-337-3p	pink	-0.0503351	0.520836	-0.287983	0.000176224	0.00793444	0.919434	-0.250124	0.00119474	0.149752	0.0548818	0.713322	5.95573e-27	-0.0208797	0.790089	-0.161876	0.0377785	0.0321955	0.681423	0.00301288	0.969363
hsa-miR-382-5p	hsa-miR-382-5p	pink	-0.135872	0.0818391	0.274718	0.000355703	-0.206652	0.00774179	0.371875	8.74149e-07	-0.292297	0.000139179	0.765244	5.36233e-33	-0.170989	0.0280992	0.219716	0.0045742	0.105508	0.177419	0.100826	0.197545
hsa-miR-127-3p	hsa-miR-127-3p	pink	-0.184929	0.0174096	0.192762	0.0131175	-0.115604	0.139238	0.344123	6.01842e-06	-0.325098	2.03942e-05	0.923381	1.13284e-69	-0.284423	0.000213509	0.0871815	0.265504	0.236154	0.00226039	0.0648678	0.407795
hsa-miR-409-3p	hsa-miR-409-3p	pink	-0.0666492	0.395012	0.191293	0.0138438	-0.108902	0.163807	0.339236	8.29863e-06	-0.575341	6.32964e-16	0.868051	1.93687e-51	-0.529232	2.71251e-13	0.0189832	0.808771	0.536405	1.12175e-13	0.399406	1.0706e-07
hsa-miR-654-5p	hsa-miR-654-5p	pink	-0.0676675	0.387815	0.158969	0.0414041	-0.0600567	0.443516	0.285166	0.000205173	-0.366311	1.30597e-06	0.785365	8.86878e-36	-0.302269	7.94992e-05	0.0936314	0.231617	0.285621	0.000200209	0.203146	0.00887144
hsa-miR-379-5p	hsa-miR-379-5p	pink	-0.440522	3.19575e-09	0.382132	4.08806e-07	-0.392431	1.856e-07	0.110404	0.158038	-0.189291	0.0148896	0.718813	1.58622e-27	0.200988	0.00963718	-0.114878	0.141757	0.015331	0.845045	-0.147042	0.059472
hsa-miR-323b-3p	hsa-miR-323b-3p	pink	-0.0384934	0.623512	0.109076	0.163132	-0.0600118	0.443857	0.276112	0.000330922	-0.345464	5.50547e-06	0.840264	3.42576e-45	-0.374007	7.47977e-07	0.062836	0.422669	0.290425	0.000154264	0.243682	0.0016103

## Sheet: MEpurple
	EnsemblIDs	moduleColor	MM.purple	p.MM.purple	MM.yellow	p.MM.yellow	MM.greenyellow	p.MM.greenyellow	MM.black	p.MM.black	MM.red	p.MM.red	MM.pink	p.MM.pink	MM.blue	p.MM.blue	MM.grey	p.MM.grey	MM.brown	p.MM.brown	MM.green	p.MM.green
hsa-miR-197-3p	hsa-miR-197-3p	purple	0.714987	4.00071e-27	-0.296071	0.00011287	0.641951	1.52122e-20	0.12334	0.114491	-0.135959	0.0816415	-0.0457156	0.559847	-0.593585	4.38141e-17	0.236234	0.00225232	0.330335	1.46928e-05	0.423826	1.40789e-08
hsa-miR-6511a-3p	hsa-miR-6511a-3p	purple	0.814422	2.26533e-40	-0.464928	3.15019e-10	0.5577	7.18652e-15	-0.12119	0.120996	0.300504	8.79155e-05	-0.0979159	0.210862	-0.216314	0.00526102	0.352896	3.33493e-06	-0.165133	0.0340385	0.283387	0.00022567
hsa-miR-574-3p	hsa-miR-574-3p	purple	0.765695	4.67907e-33	-0.443089	2.526e-09	0.684337	3.96003e-24	-0.234717	0.00240867	0.437047	4.38011e-09	-0.195901	0.0116772	-0.0831124	0.288545	0.397813	1.21524e-07	-0.324155	2.16213e-05	0.0116864	0.881571
hsa-miR-1229-3p	hsa-miR-1229-3p	purple	0.725038	3.40615e-28	-0.215289	0.00548535	0.448383	1.54559e-09	-0.0614592	0.432924	0.178783	0.0215853	-0.144178	0.0646628	-0.174529	0.0249575	0.484475	4.29777e-11	-0.171789	0.027361	0.241806	0.00175399
hsa-miR-1306-5p	hsa-miR-1306-5p	purple	0.803336	1.57655e-38	-0.469778	1.9442e-10	0.664109	2.40516e-22	-0.19621	0.0115434	0.265886	0.000556968	-0.128989	0.0986962	-0.304781	6.88155e-05	0.428155	9.65872e-09	-0.13036	0.0951363	0.265062	0.000580319
hsa-miR-6511b-3p	hsa-miR-6511b-3p	purple	0.830739	2.54652e-43	-0.336375	9.99037e-06	0.581954	2.45107e-16	0.0212318	0.786633	0.129569	0.0971791	-0.0921226	0.239258	-0.346009	5.30904e-06	0.40168	8.923e-08	-0.042266	0.589866	0.367288	1.2177e-06
hsa-miR-6803-3p	hsa-miR-6803-3p	purple	0.800224	4.94279e-38	-0.351385	3.69665e-06	0.597005	2.60576e-17	-0.0127823	0.870558	0.170445	0.0286112	-0.13937	0.0742044	-0.313839	4.04508e-05	0.44805	1.59448e-09	-0.118999	0.127918	0.314918	3.79274e-05
hsa-miR-1234-3p	hsa-miR-1234-3p	purple	0.618896	8.05023e-19	-0.19114	0.0139212	0.322173	2.44297e-05	0.0175246	0.823213	0.102092	0.19195	-0.143034	0.0668371	-0.136704	0.0799674	0.315153	3.73967e-05	-0.0680883	0.384863	0.307236	5.96869e-05
hsa-miR-636	hsa-miR-636	purple	0.706352	3.05502e-26	-0.293375	0.00013113	0.311284	4.70749e-05	-0.00418815	0.957422	0.0112812	0.885648	-0.0880047	0.261	-0.463922	3.47844e-10	0.404969	6.83986e-08	0.176739	0.023153	0.543409	4.64156e-14
hsa-miR-1976	hsa-miR-1976	purple	0.743564	2.69627e-30	-0.456533	7.13607e-10	0.287339	0.000182485	-0.237719	0.00210827	0.29247	0.00013786	-0.147287	0.0590452	-0.192229	0.0133772	0.365555	1.37839e-06	-0.128145	0.100942	0.459962	5.12333e-10
hsa-miR-4685-3p	hsa-miR-4685-3p	purple	0.759097	3.34363e-32	-0.311184	4.73532e-05	0.692233	7.27317e-25	0.0474271	0.545232	0.00642427	0.93473	-0.0249409	0.750496	-0.50426	5.01369e-12	0.418479	2.22607e-08	0.174023	0.0253873	0.39473	1.55039e-07
hsa-miR-6734-3p	hsa-miR-6734-3p	purple	0.692871	6.32714e-25	-0.372921	8.09882e-07	0.380301	4.69111e-07	-0.109903	0.159943	0.243552	0.00161984	-0.163842	0.0354812	-0.23135	0.00279143	0.34189	6.97452e-06	-0.10582	0.176136	0.300957	8.56774e-05
hsa-miR-3940-3p	hsa-miR-3940-3p	purple	0.789536	2.15529e-36	-0.308597	5.5131e-05	0.543467	4.60751e-14	0.0543373	0.488196	0.084266	0.281881	-0.110195	0.15883	-0.412277	3.7497e-08	0.487879	2.99877e-11	-0.0183533	0.815001	0.399722	1.04389e-07
hsa-miR-1180-3p	hsa-miR-1180-3p	purple	0.612476	2.29518e-18	-0.2408	0.00183571	0.121523	0.11997	0.00682587	0.93066	-0.040297	0.607323	-0.154705	0.0472475	-0.393526	1.70384e-07	0.47445	1.21263e-10	0.102053	0.192118	0.540481	6.72897e-14
hsa-miR-1226-3p	hsa-miR-1226-3p	purple	0.738475	1.06098e-29	-0.340136	7.82505e-06	0.277774	0.00030349	-0.210119	0.00675236	0.205049	0.00824138	-0.143871	0.0652409	-0.142611	0.0676551	0.389062	2.41013e-07	-0.121664	0.119538	0.442847	2.58281e-09
hsa-miR-6799-3p	hsa-miR-6799-3p	purple	0.538924	8.18664e-14	-0.247081	0.00137692	0.510614	2.4408e-12	-0.0782887	0.31754	0.0888672	0.256338	-0.140088	0.0727107	-0.216109	0.00530526	0.282147	0.00024106	-0.0482672	0.538126	0.1707	0.0283707
hsa-miR-6833-3p	hsa-miR-6833-3p	purple	0.694147	4.78339e-25	-0.308847	5.43312e-05	0.391886	1.93647e-07	-0.0189383	0.809215	-0.0270322	0.730351	-0.14965	0.0550492	-0.438513	3.83624e-09	0.228418	0.0031686	0.238372	0.00204764	0.544346	4.11818e-14

## Sheet: MEred
	EnsemblIDs	moduleColor	MM.purple	p.MM.purple	MM.yellow	p.MM.yellow	MM.greenyellow	p.MM.greenyellow	MM.black	p.MM.black	MM.red	p.MM.red	MM.pink	p.MM.pink	MM.blue	p.MM.blue	MM.grey	p.MM.grey	MM.brown	p.MM.brown	MM.green	p.MM.green
hsa-miR-532-3p	hsa-miR-532-3p	red	0.605356	7.13727e-18	-0.618118	9.15209e-19	0.393605	1.69329e-07	-0.226043	0.00350725	0.66346	2.72938e-22	-0.178442	0.0218402	-0.0459333	0.557978	0.3592	2.15803e-06	-0.422015	1.64567e-08	-0.0208177	0.790698
hsa-miR-616-5p	hsa-miR-616-5p	red	0.212361	0.00617407	-0.588476	9.41343e-17	0.233838	0.00250369	-0.440651	3.15824e-09	0.713577	5.60423e-27	-0.177729	0.0223818	0.222576	0.00406023	-0.0416542	0.595265	-0.424509	1.32708e-08	-0.238053	0.0020771
hsa-miR-223-3p	hsa-miR-223-3p	red	-0.0181035	0.817475	-0.518599	9.6689e-13	0.076052	0.331605	-0.457326	6.61145e-10	0.656604	1.01876e-21	-0.105817	0.176149	0.278431	0.000293247	-0.361087	1.89096e-06	-0.33208	1.31545e-05	-0.38188	4.16643e-07
hsa-miR-550a-3p	hsa-miR-550a-3p	red	0.231309	0.00279633	-0.640804	1.86802e-20	0.387689	2.67882e-07	-0.553956	1.18166e-14	0.7413	4.9791e-30	-0.220836	0.00436645	0.255325	0.000933598	-0.16901	0.0299993	-0.322114	2.45182e-05	-0.253483	0.00101941
hsa-miR-660-3p	hsa-miR-660-3p	red	0.166795	0.0322533	-0.525119	4.45835e-13	0.119663	0.12579	-0.408078	5.30594e-08	0.673771	3.52297e-23	-0.172643	0.026592	0.284576	0.000211764	-0.10681	0.172102	-0.432399	6.64115e-09	-0.235349	0.0023424
hsa-miR-3200-5p	hsa-miR-3200-5p	red	0.101195	0.195904	-0.169321	0.0296933	0.145248	0.0626823	-0.310038	5.06617e-05	0.668074	1.10285e-22	-0.0877544	0.262365	0.418937	2.14095e-08	0.22774	0.00326208	-0.604737	7.86684e-18	-0.405175	6.72648e-08
hsa-miR-345-5p	hsa-miR-345-5p	red	-0.0631874	0.420074	-0.364407	1.49577e-06	0.0849428	0.27802	-0.356698	2.56795e-06	0.760254	2.37918e-32	-0.254276	0.000981605	0.481143	6.08978e-11	-0.0961755	0.219126	-0.567899	1.7953e-15	-0.577768	4.47958e-16
hsa-miR-1246	hsa-miR-1246	red	0.049706	0.526066	-0.205593	0.00806873	0.0985313	0.207994	-0.13412	0.0858917	0.516121	1.2922e-12	-0.243786	0.0016026	0.28281	0.000232714	0.0306188	0.696235	-0.368683	1.10153e-06	-0.370478	9.67502e-07
hsa-miR-22-3p	hsa-miR-22-3p	red	0.0433711	0.58017	-0.213848	0.00581525	0.191452	0.0137634	-0.0690333	0.378286	0.562725	3.64997e-15	-0.0470828	0.548156	0.239024	0.00198861	0.279171	0.00028209	-0.554373	1.11826e-14	-0.433448	6.04922e-09
hsa-miR-30b-5p	hsa-miR-30b-5p	red	-0.0596192	0.44685	-0.525709	4.1532e-13	0.174633	0.0248704	-0.484482	4.29488e-11	0.806288	5.23235e-39	-0.235127	0.0023655	0.493215	1.69213e-11	-0.332957	1.24397e-05	-0.50107	7.15561e-12	-0.548568	2.39129e-14
hsa-miR-296-5p	hsa-miR-296-5p	red	0.582781	2.17359e-16	-0.420004	1.9549e-08	0.318649	3.02912e-05	-0.267314	0.000518538	0.552314	1.46675e-14	-0.112406	0.150587	0.11137	0.15441	0.311252	4.71622e-05	-0.459653	5.27955e-10	0.0706954	0.366884
hsa-miR-5009-5p	hsa-miR-5009-5p	red	-0.065661	0.402074	0.47885	7.72346e-11	-0.163986	0.0353179	0.6025	1.11621e-17	-0.734173	3.2964e-29	0.0914428	0.242757	-0.463504	3.62443e-10	0.158097	0.0425469	0.49701	1.11949e-11	0.359208	2.15681e-06
hsa-miR-324-5p	hsa-miR-324-5p	red	0.0617967	0.430397	-0.336271	1.00578e-05	0.272131	0.000406252	-0.187994	0.0156033	0.808376	2.37066e-39	-0.204496	0.00842034	0.392372	1.86454e-07	0.103291	0.186754	-0.631277	9.95688e-20	-0.600727	1.46993e-17
hsa-miR-6866-5p	hsa-miR-6866-5p	red	-0.0290362	0.71122	0.452475	1.05118e-09	0.0935079	0.232236	0.440356	3.24457e-09	-0.559711	5.487e-15	0.151231	0.0525017	-0.227523	0.00329258	0.216803	0.00515695	0.251883	0.00109975	0.120058	0.124535
hsa-miR-324-3p	hsa-miR-324-3p	red	0.517464	1.1046e-12	-0.478387	8.10188e-11	0.36782	1.17216e-06	-0.217746	0.00496154	0.799007	7.68317e-38	-0.218119	0.00488589	0.253575	0.00101496	0.396211	1.37966e-07	-0.70469	4.48054e-26	-0.231885	0.00272712
hsa-miR-425-5p	hsa-miR-425-5p	red	0.186898	0.0162291	-0.598573	2.04939e-17	0.212548	0.0061278	-0.470705	1.77152e-10	0.882223	3.35701e-55	-0.161463	0.038277	0.295611	0.000115804	0.12005	0.124561	-0.589165	8.49816e-17	-0.397025	1.29361e-07
hsa-miR-744-5p	hsa-miR-744-5p	red	0.0711989	0.363473	0.269803	0.00045737	0.0978511	0.211165	0.254946	0.00095067	-0.63153	9.53129e-20	0.154876	0.0470002	-0.402889	8.09504e-08	0.183965	0.0180137	0.441326	2.96933e-09	0.386521	2.92967e-07
hsa-miR-941	hsa-miR-941	red	0.00322388	0.967219	0.240348	0.00187358	-0.0282197	0.718994	0.349863	4.09824e-06	-0.652648	2.14532e-21	0.279868	0.000271936	-0.501431	6.87487e-12	0.0469068	0.549655	0.515572	1.37738e-12	0.339461	8.17749e-06
hsa-miR-361-5p	hsa-miR-361-5p	red	0.115029	0.141231	-0.497786	1.02818e-11	0.246686	0.00140236	-0.670204	7.21906e-23	0.760919	1.95488e-32	-0.270866	0.000433333	0.389134	2.3968e-07	-0.141424	0.0699963	-0.380631	4.57655e-07	-0.316767	3.3941e-05
hsa-miR-30a-3p	hsa-miR-30a-3p	red	-0.19722	0.0111149	0.296521	0.000110063	-0.170205	0.0288393	0.253029	0.00104165	-0.552975	1.34467e-14	0.0419655	0.592516	-0.270656	0.000437987	-0.206961	0.00764864	0.536716	1.07911e-13	0.294999	0.000119825
hsa-miR-151b	hsa-miR-151b	red	0.0458283	0.558879	-0.40535	6.63137e-08	0.0728156	0.352652	-0.614861	1.55955e-18	0.866965	3.60701e-51	-0.132284	0.0903135	0.56194	4.06037e-15	0.0517299	0.509335	-0.658078	7.69864e-22	-0.420991	1.79674e-08
hsa-miR-151a-5p	hsa-miR-151a-5p	red	0.0428809	0.584462	-0.402714	8.21011e-08	0.070128	0.370753	-0.616792	1.13776e-18	0.866015	6.18795e-51	-0.131733	0.0916746	0.566623	2.14128e-15	0.0511603	0.514016	-0.660116	5.21173e-22	-0.42359	1.43692e-08
hsa-miR-652-3p	hsa-miR-652-3p	red	0.0733795	0.348926	-0.172918	0.0263482	0.123425	0.11424	-0.166955	0.0320854	0.816062	1.18014e-40	-0.199387	0.0102425	0.541352	6.02739e-14	0.335508	1.05645e-05	-0.846387	1.84357e-46	-0.609201	3.88188e-18
hsa-miR-4286	hsa-miR-4286	red	0.448571	1.51863e-09	-0.437615	4.16141e-09	0.584559	1.67663e-16	-0.158739	0.0417028	0.550131	1.95168e-14	-0.150025	0.0544356	0.0249433	0.750473	0.177303	0.0227107	-0.345184	5.60903e-06	-0.191438	0.0137702
hsa-miR-28-5p	hsa-miR-28-5p	red	-0.312082	4.49028e-05	-0.214958	0.00555962	-0.195615	0.0118025	-0.521904	6.54444e-13	0.676667	1.95257e-23	-0.060264	0.441941	0.603462	9.6056e-18	-0.171912	0.0272492	-0.508059	3.26596e-12	-0.548723	2.34355e-14
hsa-miR-30e-3p	hsa-miR-30e-3p	red	-0.504106	5.10052e-12	0.311667	4.60197e-05	-0.353872	3.11963e-06	-0.00176373	0.982062	-0.474203	1.24357e-10	-0.00513188	0.94784	0.0312161	0.690611	-0.608245	4.51984e-18	0.53055	2.30986e-13	0.0899964	0.250321
hsa-miR-1285-3p	hsa-miR-1285-3p	red	0.176067	0.023689	-0.414831	3.02905e-08	0.263464	0.000628194	-0.426134	1.15235e-08	0.456725	7.00521e-10	-0.228519	0.00315484	0.0944043	0.227771	0.145111	0.0629328	-0.249028	0.00125765	-0.180234	0.0205281

## Sheet: MEyellow
	EnsemblIDs	moduleColor	MM.purple	p.MM.purple	MM.yellow	p.MM.yellow	MM.greenyellow	p.MM.greenyellow	MM.black	p.MM.black	MM.red	p.MM.red	MM.pink	p.MM.pink	MM.blue	p.MM.blue	MM.grey	p.MM.grey	MM.brown	p.MM.brown	MM.green	p.MM.green
hsa-miR-326	hsa-miR-326	yellow	0.49547	1.32455e-11	-0.624468	3.17932e-19	0.511217	2.27795e-12	-0.0976368	0.212172	0.476862	9.47749e-11	-0.0295108	0.706714	-0.230948	0.00284059	0.139212	0.0745361	-0.139432	0.0740733	-0.0351476	0.65402
hsa-miR-331-3p	hsa-miR-331-3p	yellow	0.254442	0.000973864	-0.619539	7.23809e-19	0.51058	2.45027e-12	-0.284833	0.000208868	0.479564	7.17428e-11	-0.169038	0.0299709	-0.128967	0.0987545	-0.0543742	0.4879	-0.136922	0.0794825	-0.231466	0.00277733
hsa-miR-152-3p	hsa-miR-152-3p	yellow	-0.579201	3.64753e-16	0.560509	4.9278e-15	-0.469132	2.07426e-10	0.382536	3.9654e-07	-0.390155	2.21503e-07	0.0581834	0.457889	0.15064	0.053442	-0.275866	0.000335173	0.178232	0.0219985	-0.13296	0.0886656
hsa-miR-378a-5p	hsa-miR-378a-5p	yellow	0.391223	2.03901e-07	-0.872965	1.082e-52	0.286918	0.000186694	-0.475945	1.04108e-10	0.700704	1.11024e-25	-0.15673	0.0443915	-0.0550358	0.482613	-0.0190967	0.80765	-0.222356	0.00409785	0.01836	0.814934
hsa-miR-5001-3p	hsa-miR-5001-3p	yellow	0.217951	0.00491973	-0.766133	4.09662e-33	0.272772	0.00039315	-0.464039	3.43872e-10	0.631296	9.92504e-20	-0.108746	0.164416	0.0485123	0.536062	-0.178023	0.0221571	-0.215416	0.00545705	-0.176754	0.0231412
hsa-let-7i-5p	hsa-let-7i-5p	yellow	-0.384208	3.49402e-07	0.92203	4.45155e-69	-0.349141	4.30299e-06	0.526677	3.69617e-13	-0.504866	4.68385e-12	0.0963104	0.218477	0.226812	0.00339412	0.193455	0.0127868	-0.0199317	0.799413	-0.127738	0.102037
hsa-miR-339-5p	hsa-miR-339-5p	yellow	0.289108	0.000165767	-0.667875	1.14734e-22	0.195152	0.0120077	-0.380284	4.69696e-07	0.442846	2.58304e-09	-0.0451374	0.564828	-0.0521366	0.506007	-0.174879	0.0246642	-0.111858	0.152598	0.072193	0.356795
hsa-miR-106b-3p	hsa-miR-106b-3p	yellow	-0.234683	0.00241231	0.748486	6.94536e-31	-0.232898	0.00260905	0.329621	1.53695e-05	-0.438333	3.89953e-09	-0.140579	0.0717043	0.295694	0.00011527	0.0925048	0.237306	-0.0450171	0.565867	-0.0469728	0.549092
hsa-let-7e-5p	hsa-let-7e-5p	yellow	-0.303288	7.49915e-05	0.80218	2.41545e-38	-0.379864	4.84707e-07	0.279037	0.000284071	-0.370295	9.8047e-07	0.0436367	0.57785	0.368932	1.08194e-06	0.111302	0.154663	-0.108096	0.166968	-0.0163832	0.834558
hsa-miR-7-5p	hsa-miR-7-5p	yellow	-0.409982	4.5357e-08	0.825565	2.36756e-42	-0.399308	1.07897e-07	0.650558	3.16485e-21	-0.54329	4.71241e-14	0.036417	0.642374	0.150488	0.0536861	0.112169	0.151454	0.0211915	0.787029	-0.112723	0.149432
hsa-let-7a-5p	hsa-let-7a-5p	yellow	-0.325343	2.00868e-05	0.838299	8.52405e-45	-0.433294	6.13299e-09	0.304124	7.14738e-05	-0.357933	2.35717e-06	0.0366827	0.639947	0.408656	5.05983e-08	0.153699	0.0487225	-0.167517	0.0315028	-0.0386571	0.622035
hsa-let-7f-5p	hsa-let-7f-5p	yellow	-0.46805	2.31097e-10	0.900425	8.23301e-61	-0.431048	7.48612e-09	0.32388	2.1992e-05	-0.455433	7.93007e-10	0.0745247	0.341435	0.400073	1.01503e-07	-0.0578066	0.460811	-0.021602	0.783005	-0.11152	0.153849
hsa-let-7c-5p	hsa-let-7c-5p	yellow	-0.334958	1.09443e-05	0.788985	2.60346e-36	-0.39572	1.43412e-07	0.248427	0.00129341	-0.183522	0.018298	0.0278867	0.722172	0.50656	3.86999e-12	0.208451	0.00721349	-0.316177	3.51687e-05	-0.191073	0.0139552
hsa-miR-221-5p	hsa-miR-221-5p	yellow	-0.46581	2.88722e-10	0.568149	1.73441e-15	-0.254219	0.000984296	0.0614352	0.433104	-0.0811172	0.300316	-0.0245215	0.754557	0.531642	2.02092e-13	-0.177987	0.0221842	-0.179482	0.0210704	-0.355525	2.78448e-06
hsa-miR-155-5p	hsa-miR-155-5p	yellow	-0.34383	6.13636e-06	0.490851	2.18299e-11	-0.205841	0.00799126	0.206351	0.00783358	-0.303359	7.46873e-05	0.107581	0.169009	0.108816	0.164142	0.025237	0.747633	0.104356	0.182228	-0.0250656	0.74929
hsa-miR-223-5p	hsa-miR-223-5p	yellow	-0.417308	2.45829e-08	0.755312	1.00434e-31	-0.464988	3.13162e-10	0.554448	1.10734e-14	-0.365451	1.38864e-06	0.0330308	0.673625	0.196067	0.0116052	0.0972571	0.213963	-0.0629372	0.421921	-0.150246	0.0540769
hsa-miR-532-5p	hsa-miR-532-5p	yellow	-0.42555	1.21247e-08	0.699026	1.61947e-25	-0.299077	9.53182e-05	0.5156	1.37303e-12	-0.445036	2.11062e-09	0.00185129	0.981172	0.101219	0.195796	0.174004	0.0254033	-0.00706516	0.928236	-0.177559	0.0225124
hsa-miR-200c-3p	hsa-miR-200c-3p	yellow	-0.371376	9.06445e-07	0.424201	1.36294e-08	-0.487374	3.16394e-11	0.0273177	0.727615	-0.14316	0.0665941	-0.0858765	0.272753	0.289778	0.000159815	-0.0707302	0.366648	-0.0752723	0.3366	-0.0104178	0.894347
hsa-miR-29c-5p	hsa-miR-29c-5p	yellow	0.0161891	0.83649	-0.334447	1.13096e-05	0.267913	0.000503175	0.148592	0.0568083	0.279097	0.000283188	-0.117002	0.134487	-0.198313	0.0106671	-0.0896963	0.25191	0.00780594	0.920735	-0.289584	0.000161519
hsa-let-7g-5p	hsa-let-7g-5p	yellow	-0.465422	3.00015e-10	0.873264	9.04527e-53	-0.370147	9.90994e-07	0.256652	0.000875949	-0.260997	0.000709287	0.0141593	0.856756	0.581095	2.776e-16	0.0345212	0.659798	-0.265426	0.000569904	-0.32995	1.5054e-05
hsa-let-7b-3p	hsa-let-7b-3p	yellow	0.456608	7.08478e-10	-0.768716	1.86059e-33	0.54141	5.98334e-14	-0.324851	2.07095e-05	0.208164	0.00729556	-0.0661385	0.398652	-0.54426	4.1637e-14	-0.0968444	0.215923	0.309749	5.1529e-05	0.310335	4.97841e-05
hsa-miR-576-3p	hsa-miR-576-3p	yellow	-0.372339	8.4508e-07	0.588482	9.40434e-17	-0.359567	2.10344e-06	0.640885	1.84112e-20	-0.245714	0.00146678	0.0451892	0.56438	0.1571	0.0438857	0.131673	0.091823	-0.157397	0.0434839	-0.228337	0.0031797
hsa-let-7f-1-3p	hsa-let-7f-1-3p	yellow	0.0807495	0.302519	-0.723764	4.68308e-28	0.0462598	0.555179	-0.588321	9.63235e-17	0.322755	2.35717e-05	-0.0687336	0.380364	-0.0931421	0.234076	-0.460682	4.77676e-10	0.170191	0.0288532	0.138461	0.0761293
hsa-miR-505-3p	hsa-miR-505-3p	yellow	0.242457	0.00170286	-0.611243	2.79917e-18	0.134742	0.0844356	-0.485298	3.94093e-11	0.234269	0.00245676	-0.00209723	0.978671	-0.135269	0.0832158	-0.288417	0.000172119	0.163856	0.0354661	0.281261	0.000252649
hsa-miR-484	hsa-miR-484	yellow	0.552669	1.39999e-14	-0.624541	3.14045e-19	0.481955	5.59611e-11	-0.267863	0.000504425	0.451979	1.10177e-09	-0.140086	0.0727154	-0.24425	0.00156892	0.28826	0.000173598	-0.170258	0.028789	0.154414	0.04767
hsa-miR-186-5p	hsa-miR-186-5p	yellow	-0.0439129	0.575443	-0.549578	2.09727e-14	-0.172347	0.026856	-0.231942	0.00272035	0.276931	0.000317137	0.0234114	0.765337	-0.121954	0.118654	-0.376908	6.04007e-07	0.127125	0.103705	0.0336791	0.667596
hsa-miR-98-5p	hsa-miR-98-5p	yellow	-0.374585	7.16913e-07	0.691	9.51061e-25	-0.351864	3.57818e-06	-0.0381192	0.626893	-0.0682389	0.38381	-0.0368326	0.638579	0.70745	2.369e-26	-0.0168872	0.829544	-0.36575	1.35935e-06	-0.313427	4.14564e-05
hsa-miR-30c-5p	hsa-miR-30c-5p	yellow	0.160464	0.0395048	-0.765736	4.62101e-33	0.294342	0.000124289	-0.611449	2.70814e-18	0.389125	2.39846e-07	-0.186437	0.0164993	-0.112585	0.149934	-0.394653	1.55977e-07	0.112748	0.149339	0.0909261	0.24544
hsa-miR-18a-3p	hsa-miR-18a-3p	yellow	0.432706	6.46254e-09	-0.637434	3.39918e-20	0.121234	0.120861	-0.710419	1.1838e-26	0.460954	4.65211e-10	-0.171221	0.027884	0.0842252	0.282115	-0.0148698	0.849651	-0.145628	0.0619892	0.305165	6.73084e-05
hsa-miR-93-3p	hsa-miR-93-3p	yellow	0.352494	3.42779e-06	-0.645468	8.05698e-21	0.243624	0.00161453	-0.533513	1.60546e-13	0.67009	7.38557e-23	-0.237783	0.00210227	0.209209	0.00700048	0.0282582	0.718626	-0.434602	5.45664e-09	-0.0557186	0.477189
hsa-miR-182-5p	hsa-miR-182-5p	yellow	-0.0893631	0.253683	0.367141	1.23066e-06	0.0751356	0.337482	0.375873	6.52022e-07	-0.402108	8.62073e-08	0.000758397	0.992286	-0.182525	0.0189504	0.0208999	0.789891	0.236203	0.00225543	0.0211029	0.787899
hsa-miR-191-5p	hsa-miR-191-5p	yellow	0.497717	1.03596e-11	-0.695187	3.80417e-25	0.51083	2.38121e-12	-0.505591	4.31709e-12	0.549111	2.2285e-14	-0.198531	0.0105794	-0.0987242	0.207101	0.0730711	0.350961	-0.181915	0.0193604	0.0791691	0.312111
hsa-miR-584-5p	hsa-miR-584-5p	yellow	0.0328552	0.675262	0.616623	1.16984e-18	0.0400885	0.609186	0.482531	5.26909e-11	-0.497371	1.07606e-11	0.0169944	0.828479	-0.0622862	0.426747	0.383965	3.5591e-07	0.0423928	0.58875	0.0699215	0.372166
hsa-miR-143-3p	hsa-miR-143-3p	yellow	-0.599701	1.72264e-17	0.493018	1.72855e-11	-0.538257	8.90156e-14	0.255006	0.000947942	-0.241391	0.00178728	0.0395643	0.613877	0.274219	0.000364977	-0.403073	7.97581e-08	0.0604994	0.440157	-0.30193	8.10566e-05
hsa-miR-148a-3p	hsa-miR-148a-3p	yellow	-0.486852	3.34419e-11	0.632254	8.41006e-20	-0.403135	7.93568e-08	0.472776	1.4374e-10	-0.608331	4.45808e-18	0.111461	0.154068	0.00786125	0.920175	-0.127374	0.103025	0.260382	0.00073097	-0.0325463	0.678145
hsa-miR-27a-5p	hsa-miR-27a-5p	yellow	-0.429166	8.83805e-09	0.513366	1.77883e-12	-0.456511	7.15083e-10	0.438205	3.94504e-09	-0.468903	2.12243e-10	0.117937	0.13138	-0.116356	0.136667	-0.111982	0.152141	0.276777	0.000319695	0.0151218	0.847134
hsa-miR-618	hsa-miR-618	yellow	0.0812862	0.299307	-0.571281	1.12157e-15	-0.0942783	0.228395	-0.527428	3.37563e-13	0.336118	1.01573e-05	0.0836475	0.285441	-0.0873386	0.264641	-0.339829	7.98338e-06	0.119032	0.12781	0.135737	0.0821461
hsa-miR-26b-3p	hsa-miR-26b-3p	yellow	0.0495699	0.527201	-0.665093	1.98424e-22	-0.0587247	0.45371	-0.559861	5.37771e-15	0.510455	2.48565e-12	-0.120459	0.123272	0.0736596	0.347084	-0.445082	2.10166e-09	-0.00976093	0.900974	0.0614304	0.43314
hsa-miR-183-5p	hsa-miR-183-5p	yellow	-0.220288	0.00446708	0.663058	2.95129e-22	-0.105149	0.178909	0.342124	6.86818e-06	-0.391012	2.0727e-07	-0.00761692	0.922648	0.186029	0.0167411	0.0825777	0.291669	0.000937048	0.990469	-0.125137	0.109266
hsa-miR-1294	hsa-miR-1294	yellow	0.0306576	0.69587	0.478162	8.29157e-11	-0.0664436	0.396476	0.491703	1.99194e-11	-0.404116	7.33007e-08	0.0878421	0.261886	-0.10929	0.162301	0.456345	7.26587e-10	-0.0106508	0.891999	0.114556	0.142882
hsa-miR-5695	hsa-miR-5695	yellow	-0.111964	0.152207	-0.526619	3.72227e-13	-0.0531735	0.497573	-0.414002	3.24703e-08	0.337789	9.11679e-06	-0.030578	0.69662	0.0784175	0.316742	-0.389441	2.34076e-07	-0.02176	0.781458	-0.127475	0.10275
