# Supplementary material for: Baseline levels of miR-223-3p correlate with the effectiveness of electroconvulsive therapy in patients with major depression
Source: Transl Psychiatry. 2023 Sep 13;13:294. doi: 10.1038/s41398-023-02582-4 (PMC10497550; doi:10.1038/s41398-023-02582-4)
Supplement: Supplementary file 6 — Related Manuscript File [file 41398_2023_2582_MOESM6_ESM.xlsx]

## Sheet: Sheet1
miR	baseMean	log2FoldChange	FC	lfcSE	stat	pvalue	padj
hsa-miR-320c	167.849	0.407227	1.32613	0.132651	3.06992	0.00214117	0.0618801
hsa-miR-320b	1334.6	0.379755	1.30112	0.125798	3.01877	0.00253804	0.0641327
hsa-miR-142-3p	768.46	-0.411013	0.752095	0.144903	-2.83646	0.00456168	0.0848472
hsa-miR-144-5p	2183.95	0.371631	1.29381	0.129748	2.86425	0.00418004	0.0827822
hsa-miR-664a-5p	18.8517	0.406572	1.32553	0.103851	3.91496	9.04209e-05	0.0315851
hsa-miR-1287-5p	19.1065	0.698352	1.62265	0.180902	3.86039	0.000113208	0.0315851
hsa-miR-5690	14.1702	-0.622461	0.649562	0.170116	-3.65904	0.00025316	0.0373203
hsa-miR-4473	116.384	-0.420324	0.747257	0.116952	-3.59397	0.000325672	0.21732
hsa-miR-3157-3p	25.3465	-0.408033	0.75365	0.115146	-3.54361	0.000394681	0.0373203
hsa-miR-548aq-3p	8.63848	-0.899416	0.536104	0.254127	-3.53923	0.000401294	0.0373203
hsa-miR-1296-5p	6.91917	-0.48783	0.713097	0.145455	-3.35381	0.000797057	0.0556701
hsa-let-7d-5p	5203.36	0.310517	1.24015	0.0925966	3.35344	0.000798138	0.0556701
hsa-miR-320a	6587.01	0.349039	1.27371	0.10519	3.31817	0.00090608	0.056177
hsa-let-7d-3p	1987.42	-0.271636	0.82838	0.0836076	-3.24894	0.00115837	0.0589193
hsa-miR-532-3p	488.131	-0.29515	0.814988	0.0912125	-3.23585	0.00121282	0.0589193
hsa-miR-126-5p	74.4789	0.335437	1.26176	0.104105	3.22209	0.00127259	0.0589193
hsa-miR-6842-5p	4.79653	0.564316	1.47869	0.17633	3.20034	0.00137267	0.0589193
hsa-miR-7976	862.08	-0.207706	0.865913	0.0661688	-3.13903	0.0016951	0.061672
hsa-miR-320d	14.7414	0.578601	1.4934	0.185234	3.12363	0.00178638	0.061672
hsa-miR-5001-3p	37.2448	-0.286171	0.820076	0.0917021	-3.12066	0.00180445	0.061672
hsa-miR-148a-5p	120.661	-0.275061	0.826415	0.0884801	-3.10874	0.0018789	0.061672
hsa-miR-584-3p	20.5377	-0.397623	0.759108	0.128752	-3.08827	0.00201324	0.0618801
hsa-let-7c-5p	3311.13	0.301166	1.23214	0.0984402	3.05938	0.00221793	0.0618801
hsa-miR-3613-3p	14.045	-0.359551	0.779407	0.119349	-3.01261	0.00259015	0.0641327
hsa-miR-202-5p	4.95702	-0.759051	0.590885	0.253136	-2.99859	0.00271236	0.0641327
hsa-miR-218-5p	53.7506	1.37542	2.59444	0.459477	2.99345	0.00275839	0.0641327
hsa-miR-224-5p	8.39639	0.617446	1.53416	0.211034	2.92581	0.00343555	0.0766815
hsa-let-7a-5p	108436	0.281242	1.21524	0.0969182	2.90185	0.00370962	0.0796141
hsa-miR-493-5p	7.18044	-0.636944	0.643074	0.222503	-2.86263	0.00420147	0.0827822
hsa-miR-378a-5p	182.354	-0.197202	0.872241	0.0690699	-2.8551	0.0043023	0.0827822
hsa-miR-550a-3p	244.388	-0.282153	0.822363	0.100643	-2.8035	0.00505508	0.0898818
hsa-miR-4448	7.15719	0.505018	1.41914	0.180543	2.79722	0.00515451	0.0898818
hsa-miR-3909	128.031	-0.301902	0.811182	0.109231	-2.7639	0.00571155	0.0965771
hsa-miR-221-3p	966.238	0.334087	1.26058	0.12233	2.73104	0.00631349	0.103616
hsa-miR-330-5p	288.815	-0.224726	0.855757	0.083019	-2.70692	0.00679097	0.108267
hsa-let-7b-3p	172.926	-0.225751	0.85515	0.0843054	-2.67777	0.00741137	0.114876
hsa-miR-331-3p	264.623	-0.181861	0.881565	0.0685293	-2.65377	0.00795991	0.11986
hsa-miR-378g	7.98134	0.472508	1.38752	0.179135	2.63772	0.0083465	0.11986
hsa-miR-223-3p	2691.79	-0.245113	0.84375	0.0931925	-2.63018	0.00853394	0.11986
hsa-miR-548q	6.46623	0.454313	1.37013	0.173192	2.62317	0.00871167	0.11986
hsa-miR-423-3p	38411.3	-0.200237	0.870408	0.076442	-2.61946	0.00880691	0.11986
hsa-miR-660-3p	11.1583	-0.344566	0.787545	0.132937	-2.59195	0.00954333	0.124393
hsa-miR-491-5p	10.862	-0.327058	0.79716	0.126642	-2.58254	0.00980771	0.124393
hsa-miR-342-3p	441.891	-0.212737	0.862899	0.0823763	-2.5825	0.0098088	0.124393
hsa-miR-3690	13.1918	0.715943	1.64256	0.278331	2.57227	0.0101034	0.125283
hsa-miR-425-3p	255.646	0.123563	1.08942	0.0488897	2.52738	0.0114917	0.139399
hsa-miR-6750-5p	5.51615	0.438711	1.35539	0.17536	2.50177	0.0123575	0.146712
hsa-miR-139-5p	218.342	-0.395288	0.760337	0.159909	-2.47195	0.0134378	0.156214
hsa-miR-625-3p	718.342	-0.202321	0.869151	0.0828289	-2.44264	0.0145802	0.160557
hsa-miR-326	110.267	-0.232268	0.851296	0.0953054	-2.43709	0.0148061	0.160557
hsa-miR-381-3p	28.5215	-0.504639	0.704837	0.207457	-2.4325	0.0149951	0.160557
hsa-miR-4732-5p	97.4277	0.244473	1.18466	0.100755	2.42642	0.0152485	0.160557
hsa-miR-219b-5p	3.75946	-0.462502	0.725726	0.190833	-2.42359	0.0153678	0.160557
hsa-miR-130b-3p	106.673	0.204622	1.15238	0.0845686	2.41959	0.0155378	0.160557
hsa-miR-9-5p	15.66	-0.437935	0.73819	0.182876	-2.39472	0.0166332	0.166131
hsa-miR-29b-2-5p	30.9183	0.277652	1.21222	0.115986	2.39385	0.0166726	0.166131
hsa-miR-30a-5p	117.221	-0.310797	0.806196	0.131334	-2.36646	0.0179591	0.174224
hsa-miR-3200-5p	46.571	0.280013	1.21421	0.11848	2.36338	0.0181093	0.174224
hsa-miR-361-5p	198.075	-0.187228	0.878292	0.0800244	-2.33964	0.0193024	0.182555
hsa-let-7f-1-3p	72.039	-0.296342	0.814315	0.127035	-2.33276	0.0196608	0.182846
hsa-miR-340-3p	689.953	-0.305136	0.809366	0.131666	-2.31749	0.0204768	0.187312
hsa-miR-501-3p	1285.7	-0.131331	0.912989	0.0572745	-2.293	0.0218479	0.196631
hsa-let-7b-5p	12901.4	0.31399	1.24314	0.139212	2.25547	0.0241037	0.210443
hsa-miR-146b-5p	844.83	-0.237992	0.847925	0.105677	-2.25207	0.0243178	0.210443
hsa-let-7e-5p	98.8496	0.217468	1.16269	0.0966965	2.24898	0.024514	0.210443
hsa-miR-4772-3p	7.84373	-0.444027	0.73508	0.198734	-2.23427	0.025465	0.214876
hsa-miR-3140-3p	4.94328	0.382746	1.30382	0.171697	2.2292	0.0258005	0.214876
hsa-miR-433-3p	20.2807	-0.468207	0.722862	0.210997	-2.21903	0.0264848	0.215018
hsa-miR-30e-3p	1699.59	-0.178924	0.883361	0.0806871	-2.21751	0.0265883	0.215018
hsa-miR-151a-3p	18601	-0.261426	0.834263	0.118351	-2.20891	0.027181	0.216136
hsa-miR-758-3p	10.4639	-0.507686	0.703349	0.23101	-2.19768	0.0279719	0.216136
hsa-miR-18b-3p	14.028	-0.249706	0.841068	0.113785	-2.19455	0.0281962	0.216136
hsa-miR-30b-5p	1405.96	-0.228052	0.853787	0.10397	-2.19344	0.0282758	0.216136
hsa-miR-3194-3p	3.804	0.437315	1.35408	0.200411	2.1821	0.0291024	0.219448
hsa-miR-1306-3p	26.3029	0.311506	1.241	0.143419	2.172	0.0298556	0.222125
hsa-miR-194-5p	4544.7	-0.172783	0.887129	0.0800578	-2.15823	0.0309097	0.225218
hsa-miR-103a-3p	25622.8	0.146387	1.10679	0.0678955	2.15607	0.0310784	0.225218
hsa-miR-222-3p	878.274	0.155809	1.11405	0.072673	2.14398	0.0320347	0.226211
hsa-miR-616-5p	13.6289	-0.274814	0.826557	0.128561	-2.13762	0.0325478	0.226211
hsa-miR-625-5p	34.4336	-0.253657	0.838768	0.118837	-2.1345	0.0328018	0.226211
hsa-miR-1538	8.76594	0.330666	1.25759	0.154946	2.13407	0.0328371	0.226211
hsa-miR-505-3p	198.37	-0.193853	0.874267	0.0910672	-2.12868	0.0332804	0.226469
hsa-miR-5006-3p	6.35843	-0.370812	0.773347	0.175358	-2.1146	0.0344644	0.2317
hsa-miR-450b-5p	4.04742	-0.425389	0.744638	0.202073	-2.10512	0.0352807	0.234365
hsa-miR-3200-3p	31.8136	0.258705	1.1964	0.123852	2.08883	0.0367234	0.239021
hsa-miR-183-3p	22.1176	-0.287114	0.81954	0.137708	-2.08495	0.0370741	0.239021
hsa-miR-378a-3p	3285.87	0.20093	1.14944	0.09647	2.08283	0.0372668	0.239021
hsa-miR-5009-5p	12.2893	0.269476	1.20537	0.129914	2.07427	0.0380539	0.239637
hsa-miR-4738-3p	5.83686	0.319197	1.24764	0.154017	2.07247	0.0382217	0.239637
hsa-miR-6503-3p	20.5182	-0.269322	0.82971	0.130774	-2.05944	0.0394525	0.244606
hsa-miR-323a-3p	26.3605	-0.406972	0.754205	0.198324	-2.05205	0.0401648	0.246186
hsa-miR-431-5p	4.01022	-0.538603	0.688437	0.263029	-2.0477	0.0405898	0.246186
hsa-miR-597-3p	24.6182	-0.184189	0.880144	0.0902707	-2.04041	0.0413099	0.247859
hsa-let-7i-5p	117233	0.184446	1.13638	0.0913655	2.01877	0.043511	0.258289
hsa-miR-1304-5p	25.6935	0.224053	1.16801	0.111414	2.011	0.0443258	0.260356
hsa-miR-192-5p	8646.22	-0.175087	0.885714	0.0875505	-1.99984	0.0455172	0.263053
hsa-miR-641	33.657	-0.233435	0.850607	0.11684	-1.9979	0.0457278	0.263053
hsa-miR-624-5p	9.04055	-0.319696	0.801239	0.161046	-1.98512	0.0471311	0.268359
hsa-miR-1307-3p	1923.71	0.200497	1.14909	0.10145	1.97631	0.0481199	0.271221
hsa-miR-5100	74.9351	0.302788	1.23353	0.154993	1.95356	0.0507529	0.277974
hsa-miR-1299	53.3703	1.02846	2.03984	0.527212	1.95074	0.0510875	0.277974
hsa-miR-4707-3p	16.0804	-0.882527	0.542417	0.452528	-1.95022	0.0511505	0.277974
hsa-miR-581	43.6465	-0.246117	0.843163	0.126287	-1.94887	0.0513107	0.277974
hsa-miR-363-5p	32.1248	0.21179	1.15812	0.109809	1.92872	0.0537659	0.288093
hsa-miR-30c-5p	43417.5	-0.142339	0.906049	0.0739365	-1.92515	0.054211	0.288093
hsa-miR-1303	51.5185	-0.285106	0.820681	0.148581	-1.91886	0.0550026	0.289542
hsa-miR-6738-3p	3.27456	0.397529	1.31725	0.208674	1.90503	0.0567768	0.296088
hsa-miR-378i	295.57	0.231644	1.17417	0.121963	1.89929	0.0575258	0.297217
hsa-miR-579-5p	17.9143	0.231264	1.17386	0.122527	1.88745	0.0590995	0.300423
hsa-miR-933	7.31934	-0.273872	0.827097	0.145684	-1.87991	0.0601209	0.300423
hsa-miR-378d	259.797	0.250619	1.18972	0.133329	1.87971	0.0601474	0.300423
hsa-miR-4511	18.1903	-0.238755	0.847476	0.127093	-1.87859	0.0602999	0.300423
hsa-miR-4753-3p	11.8	-0.263837	0.83287	0.141718	-1.86171	0.0626446	0.307712
hsa-miR-2115-5p	5.80177	-0.387417	0.764497	0.208273	-1.86014	0.0628658	0.307712
hsa-miR-450a-5p	121.978	-0.235308	0.849504	0.126845	-1.85508	0.0635853	0.308527
hsa-miR-7641	145.922	0.200889	1.14941	0.109358	1.83698	0.066213	0.316224
hsa-miR-126-3p	11355.9	0.150469	1.10993	0.0820796	1.83321	0.0667715	0.316224
hsa-miR-589-5p	193.12	-0.128411	0.914839	0.0702584	-1.82769	0.067596	0.316224
hsa-miR-374c-5p	20.354	-0.327439	0.79695	0.179599	-1.82317	0.0682771	0.316224
hsa-miR-10b-5p	22.3741	-0.276057	0.825845	0.152158	-1.81428	0.0696353	0.316224
hsa-miR-3960	7.57986	0.361746	1.28498	0.199643	1.81196	0.0699917	0.316224
hsa-miR-16-2-3p	4960.52	0.339965	1.26573	0.18781	1.81016	0.0702717	0.316224
hsa-miR-129-1-3p	9.41999	-0.343198	0.788292	0.189753	-1.80865	0.0705048	0.316224
hsa-miR-26a-2-3p	6.47287	-0.3156	0.803517	0.174601	-1.80755	0.0706768	0.316224
hsa-miR-204-5p	7.56166	0.453281	1.36915	0.250915	1.80651	0.0708386	0.316224
hsa-miR-26b-3p	95.026	-0.167029	0.890675	0.0928158	-1.79958	0.0719272	0.318073
hsa-miR-361-3p	3172.5	-0.103244	0.930937	0.0574653	-1.79664	0.0723929	0.318073
hsa-miR-6505-3p	30.2964	0.20388	1.15179	0.114342	1.78307	0.0745754	0.324646
hsa-miR-6513-3p	124.074	-0.199544	0.870826	0.112242	-1.7778	0.075437	0.324646
hsa-miR-337-3p	9.8817	-0.425979	0.744333	0.240788	-1.7691	0.0768766	0.324646
hsa-miR-18a-3p	1696.6	-0.153894	0.898821	0.0870557	-1.76776	0.0771007	0.324646
hsa-miR-375	4.2471	0.353995	1.2781	0.200292	1.7674	0.077162	0.324646
hsa-miR-659-5p	35.5078	-0.175281	0.885595	0.0992477	-1.7661	0.0773798	0.324646
hsa-miR-378c	290.503	0.231159	1.17378	0.131545	1.75726	0.0788737	0.328444
hsa-miR-3180-5p	9.18872	-0.451021	0.731525	0.259285	-1.73948	0.0819496	0.338514
hsa-miR-3614-5p	4.99698	-0.338796	0.790701	0.195122	-1.73633	0.0825053	0.338514
hsa-miR-495-3p	25.037	-0.362251	0.77795	0.211861	-1.70985	0.0872933	0.353395
hsa-miR-339-5p	373.443	-0.18153	0.881767	0.106203	-1.70928	0.0873989	0.353395
hsa-miR-6734-3p	12.5576	0.187975	1.13916	0.111198	1.69045	0.0909413	0.365074
hsa-miR-618	235.307	-0.248342	0.841863	0.147504	-1.68363	0.0922533	0.367695
hsa-miR-629-3p	9.45667	-0.206779	0.866469	0.1231	-1.67976	0.0930035	0.368056
hsa-miR-610	9.61942	0.235669	1.17745	0.140675	1.67527	0.0938809	0.368912
hsa-miR-106b-3p	6835.71	0.093935	1.06728	0.0566466	1.65826	0.0972645	0.379536
hsa-miR-6866-5p	9.02534	0.223876	1.16787	0.136302	1.6425	0.100486	0.387945
hsa-miR-1270	13.391	0.278455	1.21289	0.169692	1.64094	0.10081	0.387945
hsa-miR-374a-5p	126.603	-0.209407	0.864892	0.127918	-1.63704	0.101621	0.388388
hsa-miR-107	3193.52	0.130665	1.0948	0.0806074	1.621	0.105017	0.398638
hsa-miR-24-1-5p	6.48073	-0.229785	0.852762	0.142065	-1.61747	0.105777	0.39881
hsa-miR-1288-3p	5.71534	0.281785	1.2157	0.176062	1.60049	0.109491	0.41004
hsa-miR-128-3p	33978	-0.14867	0.902082	0.0933705	-1.59226	0.111327	0.414136
hsa-miR-186-5p	15313	-0.136047	0.910009	0.0860144	-1.58167	0.113725	0.420254
hsa-miR-4433a-5p	5.50461	0.383527	1.30453	0.243678	1.57391	0.115509	0.42404
hsa-miR-26a-5p	66824.5	-0.123203	0.918147	0.0796493	-1.54682	0.121906	0.443231
hsa-miR-324-3p	280.871	0.122203	1.0884	0.0790917	1.54509	0.122325	0.443231
hsa-miR-29c-5p	269.458	-0.175673	0.885354	0.114351	-1.53626	0.124474	0.448106
hsa-miR-766-3p	28.946	-0.193147	0.874695	0.127555	-1.51423	0.129968	0.462794
hsa-miR-345-5p	281.579	-0.127929	0.915144	0.0845386	-1.51326	0.130213	0.462794
hsa-miR-21-5p	4380.18	-0.0984922	0.934009	0.0653829	-1.50639	0.131967	0.466062
hsa-miR-342-5p	178.55	0.159865	1.11718	0.107087	1.49285	0.135475	0.471471
hsa-miR-500a-3p	557.719	-0.117606	0.921716	0.0788547	-1.49142	0.135851	0.471471
hsa-miR-212-5p	6.4725	0.24571	1.18568	0.164826	1.49072	0.136034	0.471471
hsa-miR-3688-3p	102.813	-0.15039	0.901007	0.101312	-1.48443	0.137696	0.474265
hsa-miR-6840-5p	5.96239	-0.382043	0.76735	0.258146	-1.47995	0.138886	0.474265
hsa-miR-223-5p	72.5086	0.17334	1.12767	0.117412	1.47634	0.139853	0.474265
hsa-miR-181c-5p	6.15761	0.268469	1.20453	0.182025	1.4749	0.14024	0.474265
hsa-miR-6743-3p	6.67826	0.240741	1.1816	0.16417	1.46642	0.142535	0.479123
hsa-miR-654-3p	88.1535	-0.327777	0.796763	0.224084	-1.46275	0.143537	0.479603
hsa-miR-3133	15.5194	-0.200615	0.87018	0.139487	-1.43823	0.150367	0.497267
hsa-miR-3913-5p	119.659	0.176165	1.12988	0.122558	1.43739	0.150606	0.497267
hsa-miR-4433b-5p	115.253	0.282524	1.21632	0.199701	1.41474	0.157146	0.515808
hsa-miR-146a-5p	1390.13	0.124911	1.09044	0.0886331	1.40931	0.158744	0.518007
hsa-miR-627-3p	38.829	-0.149802	0.901374	0.106811	-1.4025	0.160767	0.51985
hsa-miR-6868-3p	60.2511	0.449313	1.36539	0.321238	1.39869	0.161906	0.51985
hsa-miR-130b-5p	1338.35	0.119654	1.08647	0.0856345	1.39726	0.162336	0.51985
hsa-miR-548f-3p	23.6561	-0.227199	0.854292	0.16299	-1.39394	0.163335	0.51985
hsa-miR-4435	17.3195	0.213301	1.15934	0.153882	1.38613	0.165708	0.51985
hsa-miR-7-1-3p	16.3766	-0.206915	0.866388	0.149302	-1.38588	0.165785	0.51985
hsa-miR-502-3p	613.331	-0.0961776	0.935508	0.0694059	-1.38573	0.16583	0.51985
hsa-miR-6754-3p	3.93042	0.254964	1.19331	0.186412	1.36775	0.171392	0.534282
hsa-miR-1289	7.10892	0.283005	1.21673	0.207634	1.36299	0.172884	0.535941
hsa-miR-500a-5p	29.1902	-0.143229	0.90549	0.105946	-1.35191	0.176405	0.543834
hsa-miR-4301	7.16371	0.253617	1.19219	0.188637	1.34447	0.178795	0.547059
hsa-miR-132-3p	34.2853	-0.130551	0.913482	0.0972399	-1.34257	0.179412	0.547059
hsa-miR-628-3p	8.71415	-0.182806	0.880988	0.136777	-1.33652	0.181378	0.550049
hsa-miR-6511b-5p	14.4644	-0.333392	0.793668	0.250368	-1.33161	0.182989	0.551933
hsa-miR-378f	18.4196	0.18447	1.1364	0.138889	1.32819	0.184115	0.552345
hsa-miR-576-5p	1686.25	-0.111047	0.925916	0.0845038	-1.31411	0.188809	0.563399
hsa-miR-339-3p	463.329	-0.133036	0.91191	0.102582	-1.29688	0.194673	0.57703
hsa-miR-143-3p	261.38	-0.14164	0.906488	0.109405	-1.29464	0.195445	0.57703
hsa-miR-5581-3p	9.8608	-0.17023	0.888701	0.132864	-1.28124	0.200109	0.584652
hsa-miR-6514-5p	6.22102	0.18068	1.13342	0.141024	1.2812	0.200123	0.584652
hsa-miR-4454	5.58109	-0.220379	0.85834	0.173214	-1.2723	0.203268	0.590747
hsa-miR-636	95.3459	-0.11541	0.92312	0.0913786	-1.26298	0.206595	0.593361
hsa-miR-382-5p	11.6085	0.285151	1.21854	0.226054	1.26143	0.207153	0.593361
hsa-miR-4661-5p	17.1313	-0.17163	0.887839	0.136121	-1.26087	0.207357	0.593361
hsa-miR-150-5p	3544.75	-0.127843	0.915199	0.101908	-1.25449	0.209664	0.594751
hsa-miR-7854-3p	4.26416	0.267582	1.20379	0.213445	1.25363	0.209975	0.594751
hsa-miR-28-5p	123.227	-0.116796	0.922233	0.0935603	-1.24835	0.211901	0.597176
hsa-miR-30a-3p	30.6271	-0.147693	0.902693	0.119432	-1.23662	0.216227	0.606305
hsa-miR-4664-3p	4.50363	-0.23867	0.847526	0.193921	-1.23076	0.218411	0.609079
hsa-miR-493-3p	18.2433	-0.287951	0.819064	0.234464	-1.22813	0.219399	0.609079
hsa-miR-101-3p	5114.35	0.169458	1.12464	0.139747	1.21261	0.225281	0.62231
hsa-miR-374b-5p	632.105	-0.161583	0.894044	0.135187	-1.19526	0.231986	0.631277
hsa-miR-6806-3p	72.2311	-0.107284	0.928334	0.0899013	-1.19336	0.23273	0.631277
hsa-miR-15b-3p	1199.3	0.120392	1.08703	0.101	1.192	0.233262	0.631277
hsa-miR-3613-5p	53.6239	-0.198798	0.871276	0.1669	-1.19112	0.233607	0.631277
hsa-miR-1285-5p	24.7259	-0.129012	0.914457	0.108445	-1.18965	0.234183	0.631277
hsa-miR-4508	63.0196	0.212296	1.15853	0.178923	1.18652	0.235416	0.631549
hsa-miR-30d-5p	40238.6	-0.0896835	0.939729	0.0762539	-1.17612	0.239549	0.639067
hsa-miR-199b-5p	47.5093	-0.186789	0.878559	0.159224	-1.17312	0.240748	0.639067
hsa-miR-548h-3p	18.5918	0.179728	1.13267	0.154069	1.16654	0.243395	0.639067
hsa-miR-548z	18.5918	0.179728	1.13267	0.154069	1.16654	0.243395	0.639067
hsa-miR-93-5p	3743.56	0.103387	1.07429	0.0888349	1.16381	0.2445	0.639067
hsa-miR-6855-3p	11.9343	0.14137	1.10295	0.121701	1.16162	0.245389	0.639067
hsa-miR-451a	2.46252e+06	-0.135672	0.910246	0.117005	-1.15954	0.246235	0.639067
hsa-miR-6739-3p	4.02035	-0.207668	0.865936	0.179621	-1.15614	0.247623	0.639693
hsa-miR-99b-3p	4.83389	0.249559	1.18884	0.217317	1.14836	0.25082	0.644965
hsa-miR-329-3p	68.4735	-0.267818	0.830575	0.233953	-1.14475	0.252312	0.645827
hsa-miR-134-5p	23.3432	0.214959	1.16067	0.193802	1.10917	0.267357	0.681211
hsa-miR-3135a	6.6068	0.19472	1.1445	0.176042	1.1061	0.268681	0.681474
hsa-miR-3944-5p	4.45062	-0.200512	0.870242	0.18311	-1.09503	0.273501	0.69056
hsa-miR-1255b-5p	173.845	0.0949493	1.06803	0.0872624	1.08809	0.276556	0.69274
hsa-miR-550a-5p	271.397	-0.110575	0.926219	0.101881	-1.08533	0.277777	0.69274
hsa-miR-4746-5p	35.4621	-0.113716	0.924205	0.105245	-1.08048	0.279927	0.69274
hsa-miR-24-3p	4067.98	0.0713575	1.0507	0.0660499	1.08036	0.279983	0.69274
hsa-miR-744-5p	717.783	0.0627516	1.04446	0.0581553	1.07904	0.280572	0.69274
hsa-miR-140-3p	18512.3	-0.0898134	0.939644	0.083637	-1.07385	0.282891	0.695388
hsa-miR-1254	80.5255	0.0892003	1.06378	0.0839673	1.06232	0.28809	0.695693
hsa-miR-3656	56.4541	0.173735	1.12798	0.163563	1.06219	0.288149	0.695693
hsa-miR-200c-3p	46.777	0.0838588	1.05985	0.0789779	1.0618	0.288326	0.695693
hsa-miR-3199	6.00949	-0.198812	0.871267	0.187481	-1.06044	0.288945	0.695693
hsa-miR-576-3p	52.2424	0.123074	1.08905	0.11634	1.05788	0.29011	0.695693
hsa-miR-99b-5p	377.876	-0.146528	0.903422	0.138686	-1.05655	0.290718	0.695693
hsa-miR-3180	6.7312	-0.413204	0.750954	0.392934	-1.05159	0.292989	0.695693
hsa-miR-3180-3p	6.7312	-0.413204	0.750954	0.392934	-1.05159	0.292989	0.695693
hsa-miR-182-5p	18471.2	-0.132487	0.912258	0.127018	-1.04305	0.296924	0.698441
hsa-miR-6514-3p	8.17537	0.145822	1.10636	0.140004	1.04156	0.297618	0.698441
hsa-miR-3187-3p	8.5826	0.149742	1.10937	0.143868	1.04083	0.297953	0.698441
hsa-miR-3179	21.9119	0.171133	1.12594	0.165407	1.03462	0.300846	0.698441
hsa-miR-3120-3p	4.26338	-0.197118	0.872291	0.19285	-1.02213	0.306719	0.698441
hsa-miR-505-5p	51.6528	0.141742	1.10324	0.138737	1.02166	0.306942	0.698441
hsa-miR-1238-3p	7.79477	0.158546	1.11616	0.155686	1.01837	0.308504	0.698441
hsa-miR-629-5p	1332.95	0.0896876	1.06414	0.0881132	1.01787	0.308741	0.698441
hsa-miR-144-3p	602.696	0.190393	1.14107	0.187786	1.01388	0.310638	0.698441
hsa-miR-548o-3p	240.428	-0.0968143	0.935096	0.0956324	-1.01236	0.311367	0.698441
hsa-miR-93-3p	388.335	-0.0701513	0.952538	0.0694088	-1.0107	0.312161	0.698441
hsa-miR-574-5p	6.84024	-0.253654	0.83877	0.252088	-1.00621	0.314315	0.698441
hsa-miR-25-5p	29.1234	0.119002	1.08598	0.118396	1.00512	0.31484	0.698441
hsa-miR-6859-3p	39.6561	-0.136883	0.909482	0.136274	-1.00447	0.31515	0.698441
hsa-miR-1234-3p	7.67342	0.169416	1.1246	0.168893	1.00309	0.315815	0.698441
hsa-miR-1248	4.67336	0.282081	1.21595	0.282319	0.999158	0.317718	0.698441
hsa-miR-494-3p	30.5577	-0.213398	0.862503	0.214504	-0.994843	0.319813	0.698441
hsa-miR-185-5p	26390.2	0.0749196	1.0533	0.0754268	0.993276	0.320576	0.698441
hsa-miR-135a-5p	8.7918	-0.213693	0.862327	0.215332	-0.992388	0.321008	0.698441
hsa-miR-1249-3p	27.9623	-0.147882	0.902575	0.149134	-0.991605	0.32139	0.698441
hsa-miR-15a-5p	229.087	0.0943757	1.0676	0.0952249	0.991082	0.321646	0.698441
hsa-miR-6503-5p	4.64436	-0.180184	0.882591	0.182186	-0.989007	0.32266	0.698441
hsa-miR-1285-3p	467.434	-0.058758	0.96009	0.0595328	-0.986986	0.323649	0.698441
hsa-miR-550a-3-5p	332.373	-0.0940036	0.936919	0.0954665	-0.984676	0.324783	0.698441
hsa-miR-7855-5p	9.39789	-0.145788	0.903886	0.148257	-0.983343	0.325439	0.698441
hsa-miR-941	7516.06	-0.0776066	0.947628	0.079595	-0.975019	0.329551	0.701999
hsa-miR-543	169.931	-0.194151	0.874087	0.199151	-0.974895	0.329612	0.701999
hsa-miR-194-3p	3.50886	-0.197907	0.871815	0.205196	-0.964474	0.334808	0.706804
hsa-miR-139-3p	6.81691	0.190455	1.14112	0.199244	0.955886	0.33913	0.706804
hsa-miR-145-3p	11.97	-0.157918	0.896318	0.165892	-0.951929	0.341133	0.706804
hsa-miR-191-5p	102844	-0.0509517	0.965299	0.0535703	-0.951118	0.341544	0.706804
hsa-miR-1301-3p	45.2762	0.0988446	1.07092	0.104114	0.949385	0.342425	0.706804
hsa-miR-335-3p	135.776	-0.119918	0.92024	0.126321	-0.949311	0.342463	0.706804
hsa-miR-362-5p	67.6683	-0.0987937	0.933813	0.104085	-0.949166	0.342536	0.706804
hsa-miR-874-3p	6.71469	0.150894	1.11026	0.158976	0.949165	0.342537	0.706804
hsa-miR-421	86.3937	0.0687351	1.0488	0.0728597	0.943391	0.345481	0.706804
hsa-miR-3157-5p	5.12529	-0.157411	0.896633	0.166968	-0.942759	0.345804	0.706804
hsa-miR-3653-5p	3.45256	0.192379	1.14265	0.206829	0.930135	0.352301	0.706804
hsa-miR-181a-5p	8858.18	0.0987143	1.07082	0.106318	0.928479	0.353159	0.706804
hsa-miR-7977	5.72173	-0.152077	0.899954	0.164142	-0.926495	0.354189	0.706804
hsa-miR-3615	21508.7	-0.0848054	0.942912	0.092225	-0.919548	0.357809	0.706804
hsa-miR-500b-5p	23.7156	-0.102795	0.931227	0.111964	-0.918105	0.358564	0.706804
hsa-miR-215-5p	89.9746	-0.115995	0.922746	0.126577	-0.916398	0.359458	0.706804
hsa-miR-582-3p	16.4889	-0.170248	0.88869	0.186344	-0.913622	0.360915	0.706804
hsa-miR-148b-5p	192.251	-0.0803112	0.945854	0.0879484	-0.913163	0.361157	0.706804
hsa-miR-6817-3p	7.05125	0.135091	1.09816	0.147984	0.912878	0.361307	0.706804
hsa-miR-219a-1-3p	10.0718	-0.125136	0.916917	0.137139	-0.912479	0.361516	0.706804
hsa-miR-379-5p	7.38773	-0.197535	0.872039	0.216724	-0.911455	0.362056	0.706804
hsa-miR-548av-3p	255.904	-0.0875591	0.941114	0.0963528	-0.908734	0.363491	0.706804
hsa-miR-96-5p	329.253	-0.124559	0.917285	0.137125	-0.908361	0.363688	0.706804
hsa-miR-4521	20.875	-0.0853274	0.942571	0.0940432	-0.907321	0.364237	0.706804
hsa-let-7g-5p	34965.5	0.0823951	1.05877	0.0908346	0.90709	0.364359	0.706804
hsa-miR-548l	4.4181	0.168754	1.12409	0.186626	0.904238	0.365869	0.706804
hsa-miR-363-3p	23660.7	-0.0758572	0.948778	0.0839257	-0.903862	0.366069	0.706804
hsa-miR-548at-3p	5.1766	-0.156056	0.897475	0.173643	-0.898719	0.368802	0.709627
hsa-miR-943	11.4613	-0.103742	0.930616	0.115779	-0.896036	0.370233	0.709932
hsa-miR-1292-5p	51.1	0.07939	1.05657	0.0889142	0.892883	0.37192	0.710724
hsa-miR-122-5p	18.8393	0.256046	1.1942	0.287602	0.890279	0.373316	0.710957
hsa-miR-3074-5p	70.0026	-0.0702539	0.95247	0.0792313	-0.886694	0.375244	0.712197
hsa-miR-501-5p	23.3809	-0.10338	0.930849	0.11737	-0.880807	0.378422	0.712618
hsa-miR-19a-3p	56.536	0.116274	1.08393	0.132236	0.879295	0.379241	0.712618
hsa-miR-370-3p	106.391	-0.177186	0.884427	0.201532	-0.879193	0.379296	0.712618
hsa-miR-454-3p	168.275	0.0910098	1.06512	0.103961	0.875425	0.381343	0.713182
hsa-let-7f-5p	57885.7	0.0827783	1.05906	0.0947189	0.873936	0.382153	0.713182
hsa-miR-2110	515.435	0.0590915	1.04181	0.0682823	0.865399	0.38682	0.719485
hsa-miR-584-5p	666.065	-0.0843164	0.943231	0.0983903	-0.856959	0.391467	0.723896
hsa-miR-25-3p	102078	-0.0521482	0.964499	0.0608936	-0.856383	0.391786	0.723896
hsa-miR-6859-5p	35.4992	0.141215	1.10283	0.165859	0.85142	0.394536	0.726571
hsa-miR-6808-3p	4.6688	-0.159104	0.895581	0.188459	-0.844236	0.398537	0.731526
hsa-miR-6803-3p	26.4593	0.0906696	1.06486	0.108573	0.835099	0.403662	0.73815
hsa-miR-4677-5p	9.32864	0.142595	1.10389	0.171163	0.833094	0.404792	0.73815
hsa-miR-183-5p	2275.77	-0.106913	0.928573	0.130022	-0.82227	0.410923	0.743425
hsa-miR-6885-3p	7.3334	0.126159	1.09138	0.153697	0.82083	0.411743	0.743425
hsa-miR-486-5p	2.02236e+06	-0.0549987	0.962595	0.0671873	-0.818587	0.413022	0.743425
hsa-miR-324-5p	153.402	-0.0777952	0.947505	0.095161	-0.817511	0.413637	0.743425
hsa-miR-92b-5p	8.8387	0.130929	1.095	0.1604	0.81627	0.414346	0.743425
hsa-miR-196b-5p	62.3423	0.0869212	1.0621	0.107819	0.806174	0.420143	0.750715
hsa-miR-3158-3p	7512.98	-0.0736276	0.950246	0.0915181	-0.804514	0.4211	0.750715
hsa-miR-6782-3p	4.70507	0.149727	1.10936	0.189676	0.78938	0.42989	0.763944
hsa-miR-197-3p	690.941	-0.0701147	0.952562	0.0894355	-0.78397	0.433058	0.764963
hsa-miR-1343-3p	20.6651	0.098685	1.0708	0.125919	0.783719	0.433205	0.764963
hsa-miR-4646-3p	12.5436	0.118246	1.08541	0.15139	0.781068	0.434763	0.765292
hsa-miR-181b-5p	490.481	0.066742	1.04735	0.0879133	0.759179	0.447745	0.782023
hsa-miR-181d-5p	16.4486	0.0848477	1.06058	0.112266	0.755777	0.449783	0.782023
hsa-miR-1827	3.88994	0.160643	1.11779	0.213106	0.753818	0.450958	0.782023
hsa-miR-26b-5p	5234.43	-0.0632933	0.957077	0.0844837	-0.749177	0.45375	0.782023
hsa-miR-6837-3p	4.9575	-0.129147	0.914372	0.172478	-0.748773	0.453994	0.782023
hsa-miR-125b-5p	2371.34	0.15614	1.1143	0.208672	0.748256	0.454306	0.782023
hsa-miR-3177-3p	9.78673	0.0885812	1.06332	0.118635	0.746668	0.455264	0.782023
hsa-miR-10a-5p	681.962	-0.107125	0.928437	0.143539	-0.746311	0.455479	0.782023
hsa-miR-29a-3p	479.21	-0.0651746	0.95583	0.0878775	-0.741653	0.458298	0.782611
hsa-miR-199a-3p	154.802	0.105329	1.07574	0.142568	0.738799	0.460029	0.782611
hsa-miR-199b-3p	154.802	0.105329	1.07574	0.142568	0.738799	0.460029	0.782611
hsa-miR-6762-3p	4.94296	-0.130592	0.913457	0.177433	-0.736007	0.461726	0.783111
hsa-miR-5189-3p	42.6922	0.132697	1.09634	0.182766	0.726049	0.467809	0.786964
hsa-miR-152-3p	73.7637	0.0754878	1.05372	0.104444	0.722757	0.469829	0.786964
hsa-miR-6877-5p	6.12939	0.113274	1.08168	0.157391	0.7197	0.471709	0.786964
hsa-miR-4676-3p	3.93913	-0.130558	0.913478	0.182984	-0.713495	0.47554	0.786964
hsa-miR-20b-5p	279.14	-0.0529187	0.963984	0.0741921	-0.713266	0.475681	0.786964
hsa-miR-548aa	20.5785	-0.115466	0.923084	0.161925	-0.713088	0.475791	0.786964
hsa-miR-548t-3p	20.5785	-0.115466	0.923084	0.161925	-0.713088	0.475791	0.786964
hsa-miR-1180-3p	2344.79	0.0503792	1.03554	0.0707095	0.712481	0.476167	0.786964
hsa-miR-340-5p	213.265	0.0776255	1.05528	0.109954	0.705983	0.480199	0.786964
hsa-miR-365a-3p	66.8428	-0.0808188	0.945521	0.11448	-0.705962	0.480212	0.786964
hsa-miR-365b-3p	66.8428	-0.0808188	0.945521	0.11448	-0.705962	0.480212	0.786964
hsa-miR-148b-3p	3293.05	-0.0582903	0.960402	0.0827024	-0.704819	0.480923	0.786964
hsa-miR-23b-3p	521.068	0.0672511	1.04772	0.0960181	0.700399	0.483678	0.789159
hsa-miR-654-5p	8.3965	-0.15769	0.896459	0.226115	-0.697389	0.485559	0.789674
hsa-miR-30e-5p	2187.79	0.0502891	1.03547	0.0729049	0.68979	0.490327	0.789674
hsa-miR-1306-5p	223.925	-0.0614396	0.958307	0.0894151	-0.687128	0.492002	0.789674
hsa-miR-1260b	1178.65	0.107519	1.07737	0.156493	0.687054	0.492049	0.789674
hsa-miR-133a-3p	18.0514	0.223964	1.16794	0.326239	0.686501	0.492397	0.789674
hsa-miR-6749-3p	3.75219	-0.147108	0.903059	0.214329	-0.686362	0.492485	0.789674
hsa-miR-548p	7.01574	0.109357	1.07875	0.161162	0.678554	0.49742	0.795303
hsa-miR-574-3p	166.243	-0.0614537	0.958298	0.0913638	-0.672626	0.501185	0.799032
hsa-miR-1260a	1114.35	0.107488	1.07735	0.160438	0.669966	0.50288	0.79945
hsa-miR-6799-3p	9.01141	0.0902423	1.06455	0.13534	0.666782	0.504911	0.800399
hsa-miR-548ah-3p	13.4141	0.110494	1.0796	0.168305	0.656508	0.511497	0.807633
hsa-miR-6820-3p	5.27357	-0.107764	0.928025	0.164691	-0.654338	0.512894	0.807633
hsa-miR-6513-5p	5.93343	-0.100474	0.932727	0.153887	-0.652906	0.513817	0.807633
hsa-miR-424-5p	6.35708	-0.113341	0.924444	0.174816	-0.648346	0.516761	0.809081
hsa-miR-532-5p	2811.54	-0.0450005	0.96929	0.0695534	-0.646991	0.517638	0.809081
hsa-miR-486-3p	16.3525	-0.21378	0.862275	0.33963	-0.629451	0.529054	0.822811
hsa-miR-3691-5p	5.61469	0.0954781	1.06842	0.151802	0.628966	0.529371	0.822811
hsa-miR-210-3p	221.442	0.0697472	1.04953	0.111927	0.623149	0.533187	0.826439
hsa-miR-27b-3p	452.956	0.0514296	1.03629	0.0829766	0.619808	0.535384	0.827547
hsa-miR-369-5p	3.6307	0.162457	1.11919	0.264928	0.613213	0.539736	0.831089
hsa-miR-127-3p	179.323	-0.119068	0.920782	0.195474	-0.609123	0.542443	0.831089
hsa-miR-130a-3p	185.19	0.0607103	1.04298	0.099679	0.609058	0.542486	0.831089
hsa-miR-140-5p	76.4969	0.0558698	1.03949	0.0919929	0.607327	0.543634	0.831089
hsa-miR-3124-5p	8.95323	0.086906	1.06209	0.143667	0.604915	0.545236	0.831261
hsa-miR-504-5p	20.7629	-0.124913	0.917059	0.20873	-0.598444	0.549543	0.835295
hsa-miR-146b-3p	43.573	-0.0638767	0.95669	0.107474	-0.594343	0.552282	0.835295
hsa-miR-6764-5p	4.11574	0.106937	1.07694	0.182144	0.587102	0.557135	0.835295
hsa-miR-423-5p	28673.9	0.0527213	1.03722	0.0905214	0.582417	0.560286	0.835295
hsa-let-7a-3p	637.555	-0.0810164	0.945391	0.139513	-0.58071	0.561436	0.835295
hsa-miR-939-5p	9.92955	0.0844357	1.06027	0.146351	0.57694	0.56398	0.835295
hsa-miR-1468-5p	45.6604	0.0626397	1.04437	0.108588	0.576855	0.564038	0.835295
hsa-miR-660-5p	80.4244	-0.0496561	0.966167	0.0862446	-0.575759	0.564778	0.835295
hsa-miR-22-3p	19963.2	0.0432055	1.0304	0.0752288	0.574321	0.565751	0.835295
hsa-miR-671-3p	129.539	0.0470605	1.03316	0.0820948	0.573246	0.566478	0.835295
hsa-miR-150-3p	14.4928	0.085317	1.06092	0.150223	0.567936	0.570078	0.835295
hsa-miR-146a-3p	5.67855	0.385649	1.30645	0.680155	0.567002	0.570713	0.835295
hsa-miR-5695	43.3521	-0.0701809	0.952519	0.123953	-0.566188	0.571266	0.835295
hsa-miR-99a-5p	2102.94	-0.0680002	0.953959	0.12157	-0.559349	0.575923	0.835295
hsa-miR-4504	6.31228	-0.0916393	0.938456	0.164731	-0.556297	0.578008	0.835295
hsa-miR-6852-3p	9.97018	-0.0808926	0.945472	0.14606	-0.553832	0.579694	0.835295
hsa-miR-4672	8.82295	0.0720197	1.05119	0.130122	0.553477	0.579937	0.835295
hsa-miR-17-3p	63.3747	-0.050457	0.96563	0.0920455	-0.548174	0.583572	0.835295
hsa-miR-422a	7.69422	0.076825	1.05469	0.1406	0.546409	0.584785	0.835295
hsa-miR-1294	79.7929	0.0598006	1.04232	0.110008	0.5436	0.586717	0.835295
hsa-miR-6511b-3p	119.293	-0.0559071	0.961989	0.103846	-0.538364	0.590326	0.835295
hsa-miR-548d-5p	20.1191	0.0818086	1.05834	0.152927	0.534953	0.592682	0.835295
hsa-miR-132-5p	45.4349	0.0557101	1.03937	0.104957	0.530791	0.595563	0.835295
hsa-miR-651-5p	8.04255	-0.0882273	0.940678	0.166285	-0.530579	0.595711	0.835295
hsa-miR-6833-3p	26.5698	0.0538749	1.03805	0.101541	0.530571	0.595716	0.835295
hsa-miR-6861-3p	5.84427	0.0792312	1.05645	0.15052	0.526384	0.598622	0.835295
hsa-miR-190a-5p	8.81997	-0.0811596	0.945298	0.154569	-0.525072	0.599533	0.835295
hsa-miR-1273a	4.11311	0.099008	1.07104	0.188991	0.523876	0.600365	0.835295
hsa-miR-6883-3p	6.09798	0.0978434	1.07017	0.188315	0.519573	0.603361	0.835295
hsa-miR-4659b-3p	74.6775	-0.0511944	0.965137	0.0987886	-0.518222	0.604304	0.835295
hsa-miR-129-5p	4.65724	-0.131451	0.912913	0.255523	-0.514438	0.606946	0.835295
hsa-miR-6131	5.75498	0.0967612	1.06937	0.18824	0.51403	0.607231	0.835295
hsa-miR-769-5p	54.3952	-0.0561308	0.96184	0.109238	-0.513842	0.607363	0.835295
hsa-miR-6758-3p	3.7016	-0.105323	0.929597	0.204993	-0.513788	0.6074	0.835295
hsa-miR-142-5p	27003.4	0.0592143	1.0419	0.116186	0.509652	0.610296	0.835295
hsa-miR-32-5p	14.2772	0.098604	1.07074	0.193637	0.509222	0.610597	0.835295
hsa-miR-181a-3p	63.8232	-0.0584004	0.960328	0.114786	-0.508778	0.610908	0.835295
hsa-miR-877-3p	5.16378	0.0929954	1.06658	0.183201	0.507613	0.611724	0.835295
hsa-miR-181c-3p	3.85006	-0.0937542	0.937081	0.185604	-0.505129	0.613468	0.835295
hsa-miR-4690-3p	4.2546	-0.114542	0.923676	0.226821	-0.504986	0.613568	0.835295
hsa-miR-17-5p	1486.38	0.034499	1.0242	0.0686226	0.502735	0.61515	0.835295
hsa-miR-210-5p	9.92318	-0.0815802	0.945022	0.162592	-0.501749	0.615844	0.835295
hsa-miR-664a-3p	141.552	-0.070784	0.95212	0.14135	-0.500772	0.616532	0.835295
hsa-miR-548ap-3p	12.9354	-0.0924317	0.93794	0.184914	-0.499864	0.617171	0.835295
hsa-miR-6783-3p	31.4568	-0.0527194	0.964117	0.105638	-0.499057	0.617739	0.835295
hsa-miR-4732-3p	1806.61	0.0478103	1.03369	0.0961852	0.497065	0.619143	0.835295
hsa-miR-374a-3p	14.9444	0.0963541	1.06907	0.194577	0.495197	0.620461	0.835295
hsa-miR-548am-3p	10.6785	0.0704464	1.05004	0.142423	0.494627	0.620864	0.835295
hsa-miR-100-5p	2636.73	0.201509	1.1499	0.407826	0.494105	0.621232	0.835295
hsa-miR-6842-3p	155.65	0.0448586	1.03158	0.0919145	0.488047	0.625516	0.836696
hsa-miR-6873-3p	22.7122	0.0517619	1.03653	0.106609	0.485531	0.6273	0.836696
hsa-miR-6747-3p	52.3753	0.0534416	1.03774	0.110297	0.484526	0.628013	0.836696
hsa-miR-3128	5.16755	-0.0858939	0.942201	0.177408	-0.484161	0.628272	0.836696
hsa-miR-6721-5p	3.75256	0.091966	1.06582	0.193811	0.474515	0.635133	0.837538
hsa-miR-20a-5p	764.475	-0.0475501	0.967578	0.10041	-0.473558	0.635815	0.837538
hsa-miR-548ad-5p	46.6653	0.0738443	1.05252	0.156139	0.47294	0.636256	0.837538
hsa-miR-548ae-5p	46.6653	0.0738443	1.05252	0.156139	0.47294	0.636256	0.837538
hsa-miR-1227-3p	5.2928	-0.0835253	0.943749	0.176689	-0.472726	0.636409	0.837538
hsa-miR-301a-5p	12.1144	0.0576371	1.04076	0.122916	0.468914	0.639131	0.837863
hsa-miR-125a-5p	850.153	-0.0589057	0.959992	0.126338	-0.466254	0.641034	0.837863
hsa-miR-145-5p	72.7717	-0.0666732	0.954837	0.143944	-0.463188	0.64323	0.837863
hsa-miR-2277-5p	4.19401	-0.0825382	0.944395	0.178513	-0.462366	0.643819	0.837863
hsa-miR-4677-3p	24.8664	-0.0475017	0.96761	0.10421	-0.455826	0.648515	0.837863
hsa-miR-1246	12.0399	-0.133774	0.911444	0.293687	-0.455499	0.648751	0.837863
hsa-miR-28-3p	335.123	0.040353	1.02837	0.0886544	0.455172	0.648986	0.837863
hsa-let-7f-2-3p	10.3389	0.0988572	1.07092	0.217834	0.45382	0.649958	0.837863
hsa-miR-3605-3p	211.96	-0.0431999	0.9705	0.0952533	-0.453526	0.65017	0.837863
hsa-miR-499a-5p	9.21201	0.0634324	1.04495	0.141004	0.449864	0.652809	0.839326
hsa-miR-942-5p	1311.57	0.0389961	1.0274	0.0889007	0.438648	0.660917	0.847613
hsa-miR-296-5p	89.5182	-0.0539569	0.963291	0.123542	-0.43675	0.662293	0.847613
hsa-miR-6735-3p	3.66459	0.0864789	1.06178	0.202456	0.427148	0.669272	0.854585
hsa-miR-15b-5p	1846.04	-0.0529881	0.963938	0.12496	-0.424042	0.671535	0.855517
hsa-miR-328-3p	3141	0.0379505	1.02665	0.0903632	0.419978	0.674502	0.856539
hsa-miR-184	3.5357	0.101095	1.07259	0.241428	0.418739	0.675407	0.856539
hsa-miR-106b-5p	497.429	0.0312911	1.02193	0.0763959	0.409592	0.682105	0.863072
hsa-miR-628-5p	5.72342	-0.064935	0.955988	0.159784	-0.406393	0.684454	0.864084
hsa-miR-454-5p	201.221	0.041372	1.02909	0.105329	0.392789	0.694476	0.869171
hsa-miR-335-5p	26.4743	-0.0617741	0.958085	0.157298	-0.392719	0.694527	0.869171
hsa-miR-598-3p	12.1158	0.0487734	1.03439	0.124484	0.391806	0.695201	0.869171
hsa-miR-4755-5p	125.228	-0.0287764	0.980251	0.0738974	-0.38941	0.696973	0.869171
hsa-miR-7848-3p	3.69412	-0.079922	0.946109	0.205963	-0.38804	0.697987	0.869171
hsa-miR-18a-5p	30.7061	-0.0359734	0.975373	0.0934314	-0.385025	0.700219	0.869171
hsa-miR-24-2-5p	39.1884	-0.0364861	0.975027	0.0951486	-0.383464	0.701375	0.869171
hsa-miR-3127-3p	30.3835	0.0428342	1.03014	0.112312	0.381386	0.702917	0.869171
hsa-miR-769-3p	5.69133	0.0636062	1.04507	0.166862	0.38119	0.703062	0.869171
hsa-miR-409-3p	615.513	-0.0660258	0.955266	0.174769	-0.377789	0.705587	0.869171
hsa-miR-18b-5p	4.14245	-0.0693241	0.953084	0.183519	-0.377748	0.705617	0.869171
hsa-miR-191-3p	18.6761	-0.0371697	0.974565	0.0989841	-0.375512	0.707279	0.869299
hsa-miR-548ay-5p	31.271	0.0539392	1.0381	0.145284	0.371268	0.710438	0.870047
hsa-miR-1908-5p	24.2026	-0.048668	0.966829	0.131504	-0.370086	0.711318	0.870047
hsa-miR-1304-3p	44.4022	0.0386633	1.02716	0.104946	0.368413	0.712565	0.870047
hsa-miR-30c-1-3p	15.0269	-0.0449797	0.969303	0.123772	-0.363408	0.7163	0.872698
hsa-miR-409-5p	5.18437	-0.0768115	0.948151	0.213278	-0.360147	0.718737	0.873759
hsa-miR-16-5p	7462.44	-0.027866	0.98087	0.0787121	-0.354024	0.723321	0.874648
hsa-miR-1226-3p	27.2136	0.0422215	1.0297	0.119499	0.353322	0.723847	0.874648
hsa-miR-6511a-3p	276.574	0.0334127	1.02343	0.0946831	0.35289	0.724171	0.874648
hsa-miR-23a-3p	956.558	-0.0306355	0.978989	0.0880875	-0.347785	0.728002	0.877376
hsa-miR-1255a	12.7364	0.0604732	1.04281	0.175869	0.343855	0.730956	0.879037
hsa-miR-3163	5.41743	-0.0588304	0.960042	0.17485	-0.336462	0.736522	0.883827
hsa-miR-6509-3p	9.78056	-0.0448667	0.969379	0.134974	-0.33241	0.739579	0.883871
hsa-miR-4742-3p	169.461	-0.0397581	0.972818	0.119676	-0.332214	0.739727	0.883871
hsa-miR-6802-3p	24.9977	-0.0334537	0.977078	0.103133	-0.324376	0.745654	0.885676
hsa-miR-1178-3p	6.36738	0.052713	1.03721	0.163818	0.321779	0.74762	0.885676
hsa-miR-1307-5p	32.8577	0.041743	1.02936	0.129922	0.321292	0.747989	0.885676
hsa-miR-30d-3p	21.7119	-0.0289455	0.980136	0.0908665	-0.318549	0.750068	0.885676
hsa-miR-3173-5p	152.005	-0.0339738	0.976726	0.106738	-0.318291	0.750265	0.885676
hsa-miR-6857-3p	29.7327	-0.0313084	0.978532	0.0985669	-0.317636	0.750761	0.885676
hsa-miR-484	18623.1	-0.0226552	0.984419	0.0737741	-0.307089	0.758775	0.893242
hsa-miR-106a-5p	184.551	-0.0262501	0.981969	0.0866408	-0.302976	0.761908	0.895042
hsa-miR-338-5p	18.9395	-0.0366726	0.974901	0.126854	-0.289093	0.77251	0.90228
hsa-miR-4659a-3p	168.163	-0.0258449	0.982245	0.0896002	-0.288447	0.773005	0.90228
hsa-miR-3928-3p	7.78087	-0.040823	0.9721	0.142408	-0.286662	0.774371	0.90228
hsa-miR-942-3p	11.6682	0.037707	1.02648	0.131638	0.286444	0.774538	0.90228
hsa-miR-548j-5p	16.8697	0.042523	1.02991	0.150617	0.282326	0.777694	0.904069
hsa-miR-3176	4.20598	0.053881	1.03805	0.194885	0.276476	0.782183	0.906469
hsa-miR-151a-5p	2117.6	-0.0460553	0.968581	0.16723	-0.275402	0.783008	0.906469
hsa-miR-181a-2-3p	847.382	-0.014609	0.989925	0.0550902	-0.265183	0.790868	0.908378
hsa-miR-548ap-5p	19.1021	0.0405198	1.02848	0.152898	0.265012	0.791	0.908378
hsa-miR-652-3p	2721.81	0.0168625	1.01176	0.0637936	0.264329	0.791526	0.908378
hsa-miR-4286	20.43	0.0307385	1.02153	0.116509	0.263829	0.791912	0.908378
hsa-miR-4781-3p	30.7238	-0.0220246	0.98485	0.0838453	-0.262682	0.792796	0.908378
hsa-miR-503-5p	179.47	0.0313612	1.02198	0.121385	0.258362	0.796127	0.910326
hsa-miR-151b	2742.81	-0.0426554	0.970866	0.167124	-0.255232	0.798544	0.911222
hsa-miR-548e-3p	18.078	-0.0308824	0.978821	0.124983	-0.247092	0.804837	0.914856
hsa-miR-548ac	11.294	0.0310405	1.02175	0.125736	0.246871	0.805008	0.914856
hsa-miR-200b-3p	3.89951	0.0423411	1.02978	0.176236	0.240252	0.810135	0.918811
hsa-miR-3940-3p	224.369	0.0268143	1.01876	0.113683	0.23587	0.813534	0.920795
hsa-miR-1273c	18.6828	-0.0220877	0.984807	0.0980118	-0.225358	0.821701	0.924732
hsa-miR-323b-3p	65.6408	-0.0484737	0.966959	0.216825	-0.223561	0.823099	0.924732
hsa-miR-98-5p	419.888	0.0220132	1.01538	0.0985692	0.223328	0.823281	0.924732
hsa-miR-6881-3p	20.0869	0.0287015	1.02009	0.130432	0.22005	0.825832	0.924732
hsa-miR-6894-3p	7.83402	-0.0328291	0.977502	0.149548	-0.219522	0.826243	0.924732
hsa-miR-451b	93.3525	-0.0299441	0.979458	0.136977	-0.218607	0.826956	0.924732
hsa-let-7i-3p	52.4429	-0.0200302	0.986212	0.0957889	-0.209107	0.834364	0.930122
hsa-miR-6501-5p	42.6805	0.0288054	1.02017	0.138386	0.208153	0.83511	0.930122
hsa-miR-6786-3p	28.3107	0.0220293	1.01539	0.111202	0.198101	0.842966	0.931697
hsa-miR-331-5p	28.027	-0.0200083	0.986227	0.101067	-0.197971	0.843068	0.931697
hsa-miR-548ay-3p	14.831	-0.0228065	0.984316	0.116393	-0.195944	0.844654	0.931697
hsa-miR-148a-3p	24693.6	0.023449	1.01639	0.120363	0.19482	0.845534	0.931697
hsa-miR-7704	3.32764	0.0425598	1.02994	0.219351	0.194026	0.846156	0.931697
hsa-miR-221-5p	21.7431	0.0208098	1.01453	0.111999	0.185803	0.852599	0.931697
hsa-miR-877-5p	5.87206	-0.0346482	0.97627	0.188717	-0.183599	0.854328	0.931697
hsa-miR-7706	434.886	-0.0182801	0.987409	0.0995965	-0.183542	0.854373	0.931697
hsa-miR-4685-3p	275.184	0.0234537	1.01639	0.130477	0.179754	0.857346	0.931697
hsa-miR-193a-5p	75.8766	-0.0199108	0.986294	0.110768	-0.179752	0.857347	0.931697
hsa-miR-548av-5p	8.49673	-0.0246757	0.983042	0.138326	-0.178389	0.858418	0.931697
hsa-miR-27a-5p	17.8641	-0.0237848	0.983649	0.133757	-0.177821	0.858863	0.931697
hsa-miR-92a-3p	888864	0.0119886	1.00834	0.0703927	0.170311	0.864766	0.931697
hsa-miR-425-5p	22062.7	-0.0116102	0.991985	0.0682406	-0.170136	0.864903	0.931697
hsa-miR-7-5p	15949	0.0182582	1.01274	0.108372	0.168478	0.866207	0.931697
hsa-miR-330-3p	59.8605	0.0140991	1.00982	0.0838248	0.168197	0.866429	0.931697
hsa-miR-1976	56.5626	0.0144715	1.01008	0.0861507	0.167979	0.8666	0.931697
hsa-miR-937-3p	20.6117	0.0223767	1.01563	0.133315	0.167849	0.866702	0.931697
hsa-miR-21-3p	4.34809	0.028095	1.01966	0.169365	0.165884	0.868248	0.931697
hsa-miR-5193	9.02336	0.0230471	1.0161	0.145853	0.158016	0.874444	0.933967
hsa-miR-424-3p	415.665	0.0209334	1.01462	0.133407	0.156914	0.875313	0.933967
hsa-miR-29c-3p	76.8894	-0.0143729	0.990087	0.091651	-0.156822	0.875385	0.933967
hsa-miR-6882-3p	5.246	-0.0270695	0.981412	0.17682	-0.153091	0.878327	0.935317
hsa-miR-22-5p	442.018	0.0157196	1.01096	0.105722	0.148689	0.881799	0.937227
hsa-miR-27a-3p	1385.11	0.0133384	1.00929	0.0911828	0.146282	0.883699	0.93746
hsa-miR-6726-3p	17.2979	-0.0163578	0.988726	0.117871	-0.138777	0.889626	0.941957
hsa-miR-190b	5.52098	-0.0220785	0.984813	0.162766	-0.135646	0.892101	0.942124
hsa-miR-4745-3p	5.91378	-0.026617	0.98172	0.198182	-0.134306	0.89316	0.942124
hsa-miR-4635	16.4317	-0.0176113	0.987867	0.133923	-0.131503	0.895377	0.942534
hsa-miR-664b-3p	23.1396	0.0174479	1.01217	0.134688	0.129543	0.896928	0.942534
hsa-miR-1271-5p	25.5413	-0.0137025	0.990547	0.111204	-0.123219	0.901933	0.943787
hsa-miR-1229-3p	12.8045	0.0182888	1.01276	0.148857	0.122861	0.902217	0.943787
hsa-miR-548k	8.43768	-0.0169041	0.988351	0.138983	-0.121627	0.903194	0.943787
hsa-miR-155-5p	227.938	0.0103095	1.00717	0.0893686	0.11536	0.90816	0.947202
hsa-miR-19b-3p	659.871	0.0123181	1.00857	0.116078	0.106119	0.915488	0.953064
hsa-miR-6818-3p	86.5268	-0.00859273	0.994062	0.0853059	-0.100729	0.919766	0.955734
hsa-miR-6130	6.0692	0.0149106	1.01039	0.173951	0.0857174	0.931691	0.966326
hsa-miR-6812-3p	8.09171	0.011968	1.00833	0.145976	0.0819858	0.934658	0.967605
hsa-miR-6741-3p	55.0992	0.00808513	1.00562	0.102657	0.078759	0.937224	0.967882
hsa-miR-185-3p	572.578	-0.00597983	0.995864	0.0773714	-0.0772874	0.938395	0.967882
hsa-miR-6775-3p	8.77271	0.0100959	1.00702	0.139935	0.0721467	0.942485	0.970308
hsa-miR-6852-5p	5.40766	-0.00969958	0.993299	0.159852	-0.0606786	0.951615	0.977344
hsa-miR-6733-5p	6.26667	0.00809473	1.00563	0.141306	0.057285	0.954318	0.977344
hsa-miR-199a-5p	828.422	-0.0064924	0.99551	0.117526	-0.0552423	0.955945	0.977344
hsa-miR-1273h-3p	39.4374	0.00553898	1.00385	0.101141	0.0547647	0.956326	0.977344
hsa-miR-6783-5p	6.12832	-0.00763031	0.994725	0.149247	-0.0511254	0.959226	0.977585
hsa-miR-1284	32.7631	-0.00672267	0.995351	0.139193	-0.0482976	0.961479	0.977585
hsa-miR-6798-3p	4.26078	-0.00865419	0.994019	0.180774	-0.047873	0.961817	0.977585
hsa-miR-92b-3p	1840.67	0.00310482	1.00215	0.0808703	0.0383926	0.969375	0.982756
hsa-miR-29b-3p	546.797	-0.003003	0.997921	0.0842651	-0.0356375	0.971571	0.982756
hsa-miR-5010-3p	1046.87	0.00288305	1.002	0.0870847	0.0331063	0.97359	0.982756
hsa-miR-4326	405.477	-0.012859	0.991126	0.393783	-0.0326551	0.97395	0.982756
hsa-miR-3130-5p	15.0988	0.00596915	1.00415	0.201584	0.0296112	0.976377	0.983427
hsa-miR-5701	8.9397	0.00474605	1.0033	0.307576	0.0154305	0.987689	0.991765
hsa-miR-3150a-5p	41.5714	0.00147449	1.00102	0.0997812	0.0147773	0.98821	0.991765
hsa-miR-3143	8.37037	-0.00167841	0.998837	0.166816	-0.0100615	0.991972	0.993753
hsa-miR-485-3p	73.912	0.000894576	1.00062	0.219826	0.00406947	0.996753	0.996753
