# Supplementary material for: Baseline levels of miR-223-3p correlate with the effectiveness of electroconvulsive therapy in patients with major depression
Source: Transl Psychiatry. 2023 Sep 13;13:294. doi: 10.1038/s41398-023-02582-4 (PMC10497550; doi:10.1038/s41398-023-02582-4)
Supplement: Supplementary file 7 — Related Manuscript File [file 41398_2023_2582_MOESM7_ESM.xlsx]

## Sheet: Sheet1
GOTerm	pvalue	genes_percent	adj_pvalue	miR_status
Dopaminergic synapse	3.17	10.69	0.000673	Downregulated miRs
Oxytocin signaling pathway	3.03	9.8	0.000929	Downregulated miRs
Long-term potentiation	2.76	13.43	0.00175	Downregulated miRs
Wnt signaling pathway	2.19	8.23	0.0064	Downregulated miRs
Calcium signaling pathway	2.03	7.45	0.0093	Downregulated miRs
Focal adhesion	1.76	7.04	0.0173	Downregulated miRs
Cholinergic synapse	1.64	8.04	0.023	Downregulated miRs
Parkinson's disease	4.15281	5.2	7.03e-05	Upregulated miRs
Oxidative phosphorylation	2.00578	3.47	0.00986775	Upregulated miRs
Alzheimer's disease	1.60586	3.47	0.0247821	Upregulated miRs
Neurotrophin signaling pathway	1.51594	2.89	0.0304832	Upregulated miRs
Huntington's disease	1.39058	3.47	0.0406837	Upregulated miRs
TGF-beta signaling pathway	1.30165	2.31	0.0499289	Upregulated miRs
