# Supplementary material for: Baseline levels of miR-223-3p correlate with the effectiveness of electroconvulsive therapy in patients with major depression
Source: Transl Psychiatry. 2023 Sep 13;13:294. doi: 10.1038/s41398-023-02582-4 (PMC10497550; doi:10.1038/s41398-023-02582-4)
Supplement: Supplementary file 8 — Related Manuscript File [file 41398_2023_2582_MOESM8_ESM.xlsx]

## Sheet: Sheet1
Downregulated miR target genes			UPregulated miR target genes			10 common target genes for upregulated and downregulated miRs
Target Gene	Expression in Brain		Target Gene	Expression in Brain		GNAS
CALM1	256		ATP5B	186.375		TSPYL1
KIF5A	223.25		TPI1	134.75		CYCS
TUBB4A	203.75		GLUL	130.125		ADD1
YWHAH	192.125		CHCHD2	111.625		TPD52
YWHAE	157.25		PPIA	108.125		EPM2AIP1
APP	145.875		GNAS	104.875		PURB
SCD	130.5		COX6B1	89.625		ROCK2
MRFAP1	127.5		RHOA	79.75		KMT2A
GNAS	104.875		ARF1	74.125		TAOK1
MTCH1	98		ATN1	72.125
RAC1	83.375		TUBB	71.875
MORF4L2	80.75		SCRN1	65.625
RPL14	80.5		TSPYL1	61.875
DDX17	74.25		VDAC1	49.875
TSPYL1	61.875		ITM2B	45.375
FBXO44	48.625		ABCA2	43.125
MORF4L1	46.75		UBA52	41.5
PPP3R1	46.75		PFN1	40.5
THRA	46.125		MAPK3	36
CNN3	44		MAP7D1	35
ELAVL3	42.125		LDHA	32.5
MARCKS	40.875		PTP4A2	32.125
CLTA	40.125		UQCRC1	31.625
EIF3I	39.125		CYCS	30.5
GNB2	39.125		CMAS	29.5
AP2B1	39		PNN	28
RPS19	37.75		ABHD12	27.5
SYT4	35.25		CCT3	27.375
CTNNB1	34.75		TRPC4AP	26.375
KIF5B	34.75		MCL1	25.75
TMEM30A	33.625		ADD1	24.5
PAFAH1B1	33.125		ID4	22.5
HMGB1	33		GABBR2	21.625
INPP5F	32.875		ATXN7L3B	19.75
CDKN1B	32.375		SRSF7	18.75
DHCR24	32.25		ARL3	17.125
HSPA1B	31.75		HNRNPUL1	16.5
RABAC1	31.5		RBM5	15.75
NAP1L2	31.125		LSM14A	15.625
ATP9A	31.125		SLC23A2	15.625
PSMB5	30.75		GOLPH3	15.5
CYCS	30.5		ULK1	15.375
CACNA1A	30.125		EHMT2	15
KIAA1191	29		SLC38A2	14.25
MFN2	28.25		ACLY	13.875
TEF	27.75		MRPS18B	13.875
TMEM59	26.875		CRK	13.875
ZCCHC24	26.875		MAX	13
COPA	25.875		TPD52	12.625
UBL3	25.625		GNAI1	12.5
RGS5	24.75		SOD2	12.5
ARF4	24.625		SEC14L1	12.375
ADD1	24.5		EPM2AIP1	12.375
EIF5	24.375		BCL7B	12.25
EMC7	24		SH3GL1	12.125
PPP2R2C	23.125		EIF2A	12
ATP2A2	22.875		TMEM256	11.875
CAMK2G	22.875		VOPP1	11.875
GNAQ	22.25		TMEM43	11.875
RAB2A	22.25		EPB41	11.375
SLC7A5	21.625		SLC25A12	10.875
ALAD	21.25		TXLNA	10.75
CLIC4	21.25		EIF2B5	10.75
UQCRB	21.125		SNRPA	10
UBE2D2	20.375		NQO2	9.875
PRPF8	19.875		VPS45	9.625
MGLL	19.625		SYNM	9.5
MMD	19.25		PURB	9.25
HMGA1	19		SRP68	8.75
IP6K1	19		SEMA7A	8.75
CD200	18.75		SYNCRIP	8.625
MANBAL	18.625		FAM217B	8.625
AKIRIN2	18.5		RTKN	8.25
S1PR1	18.5		SF3A3	8.25
NEFH	18.25		AIMP1	8.25
INPP5A	18.125		RITA1	8.125
ATP2B1	18.125		RBPJ	8.125
COPG1	18		SOBP	8
DDX39B	18		RNF103	7.75
TMEM50A	17.875		DCTN5	7.75
DDOST	17.875		GTPBP2	7.625
MCFD2	17.5		ASB6	7.625
RNF157	17.375		XBP1	7.625
ELK1	17.25		KCNAB1	7.625
CRY2	17.125		SRCAP	7.5
ILF3	17		ROCK2	7.375
BTG2	17		MAPK1IP1L	7.25
TRIM37	16.875		KLHL42	7
TMED4	16.75		DYRK1B	6.875
PPP1R12C	16.5		WDFY3	6.5
SVOP	16.125		MREG	6.25
WASL	15.875		VCL	6.125
VPS4A	15.625		KMT2A	6.125
IL6ST	15.5		MLX	5.75
PNMA3	15.375		C5orf51	5.75
MEF2D	15.25		C5orf51	5.75
S100A11	14.625		PCMTD1	5.625
PCMTD2	14.5		PCSK2	5.625
KAT2B	14.25		TNRC6C	5.5
APC	14.125		TAOK1	5.5
TBC1D13	14.125		ERC1	5.375
RGL2	13.625		DNASE2	5.375
SRCIN1	13.625		FBXO28	5.125
BOD1	13.375		VPS13D	5
KCTD12	13.25		EDC3	4.875
PUM1	13.25		N4BP1	4.875
BCLAF1	13.25		SMARCC1	4.875
PRPF38B	13.25		MDM4	4.875
HSD17B4	12.75		THRB	4.825
NCK2	12.75		G3BP1	4.75
ZBTB7A	12.75		CLDN12	4.75
TPD52	12.625		YIPF6	4.75
ACBD5	12.625		NPM3	4.75
CAPRIN2	12.5		MDK	4.75
TRUB2	12.5		AGO1	4.625
EPM2AIP1	12.375		BLMH	4.625
CAMK4	12.375		RPS6KA1	4.5
SCAMP1	12.25		ACSBG1	4.375
CLCN3	12.125		ZNHIT3	4.375
KCND3	11.875		AXIN1	4.25
GPAT4	11.75		ZBTB33	4.25
DCTN4	11.5		SMAD4	4.25
TFG	11.5		FAM234A	4.125
PTPN23	11.375		TTL	4
MTUS1	11.375		ZNF275	4
PARP2	11.375		HSPA4L	4
TWF1	11.25		ITGA3	4
VPS52	11.25		ZNF529	4
PRKCA	11.25
ATG9A	11
NSFL1C	10.875
SYPL1	10.875
TAB2	10.75
IRAK1	10.75
RAP1A	10.75
MGST3	10.625
DPYSL5	10.625
ABCF2	10.25
FEM1B	10.25
SBK1	10.125
RNF20	10.125
TMED7	10.125
LIPA	10.125
IRF2BP1	10
GPD1L	10
C5orf24	10
ITGAV	10
GOLT1B	10
CCNG1	10
HSBP1	9.875
ABHD2	9.75
VAPB	9.625
KIAA0232	9.625
HGS	9.375
KPNA6	9.375
NCKAP1	9.25
PURB	9.25
ZFP36L2	9.25
AK4	9.25
FGFR1OP2	9.25
HECTD1	9.125
NUDT9	9.125
COLGALT1	9
STAM	9
SREBF1	9
CCDC6	8.875
OSBP	8.875
TMEM245	8.875
C16orf58	8.875
WIPF2	8.75
ZNF24	8.75
KBTBD2	8.75
GLCE	8.625
ZMYND8	8.625
PPP1R2	8.625
DDA1	8.625
FAM189B	8.5
ZCCHC14	8.375
AFF4	8.375
ACSL1	8.25
RNF38	8.125
STX6	8.125
LRRC59	8.125
KLHL21	8.125
PSMD11	8
DTD1	7.875
FZD7	7.8625
GOLGA5	7.75
NFATC2IP	7.75
DAG1	7.75
ACSL4	7.75
DNAJB6	7.75
FAM98A	7.625
FNDC3A	7.625
PAPD7	7.625
CLIP1	7.625
GATAD2B	7.625
PITPNC1	7.5
U2SURP	7.5
SDCCAG3	7.5
ABI2	7.5
DNAJB4	7.375
C9orf72	7.375
ROCK2	7.375
ELL2	7.375
ULK2	7.375
ARHGAP12	7.25
PSMD12	7.25
ERCC1	7.25
ACBD3	7.25
ACSL6	7.25
PPM1A	7.25
DSTYK	7.25
MBD6	7.125
SLC25A44	7.125
SPPL3	7.125
FAM13B	7.125
XRCC1	7
SCMH1	6.875
ATG16L1	6.875
ABCG2	6.875
WIZ	6.875
TNRC18	6.875
NR2F6	6.875
EEF2K	6.875
ACACA	6.875
MAFK	6.875
PPP1R15B	6.75
MON1B	6.75
CEP170	6.75
ANKRD65	6.75
RNF4	6.75
CALCOCO2	6.625
MRPS27	6.625
SLC25A42	6.625
CYR61	6.625
TBC1D24	6.625
SS18	6.5
NR2C1	6.5
HSD17B12	6.5
INSIG2	6.375
SMG1	6.375
SIK2	6.375
SOCS5	6.375
NFYA	6.375
IER5	6.375
PANK3	6.375
RPE	6.25
CPEB2	6.25
CELSR3	6.25
TMEM136	6.125
KMT2A	6.125
STX2	6.125
FLT1	6.125
C11orf74	6.125
TBRG1	6
PPFIA1	6
PPIL4	6
AMOTL2	6
CCNT2	5.875
TNKS	5.875
ZMAT3	5.875
SLC39A9	5.875
MSANTD4	5.875
SECISBP2	5.75
SLC35F6	5.75
MMGT1	5.75
CBY1	5.75
PAK3	5.6625
RNF170	5.5
TAOK1	5.5
KCNB1	5.5
PCYT1A	5.5
C20orf24	5.375
XIAP	5.375
RUNDC3B	5.375
OTUD4	5.25
STRN3	5.125
AKT1S1	5.125
ANKFY1	5.125
DNPEP	5.125
ENAH	5
YES1	5
SAR1B	5
TNPO1	5
TRAPPC10	5
