# Supplementary material for: Baseline levels of miR-223-3p correlate with the effectiveness of electroconvulsive therapy in patients with major depression
Source: Transl Psychiatry. 2023 Sep 13;13:294. doi: 10.1038/s41398-023-02582-4 (PMC10497550; doi:10.1038/s41398-023-02582-4)
Supplement: Supplementary file 9 — Related Manuscript File [file 41398_2023_2582_MOESM9_ESM.xlsx]

## Sheet: results_R_vs_NR_1
miR	baseMean	log2FoldChange	FC	lfcSE	stat	pvalue	padj	N1	N7	N10	N14	N17	N20	N26	N29	N36	N42	N44	N52	N55	N56	N69	N72	R1	R4	R7	R10	R13	R16	R19	R22	R25	R32	R35	R38	R41	R44	R47	R50	R53	R55	R58	R63	R66	R68	R71	R74	R77	R80
hsa-miR-223-3p	2391.81	-0.533383	0.690933	0.159782	-3.33818	0.000843281	0.0949906	2170.62	1590.53	2137.98	2449.85	1876.68	2954.25	1229.06	2539.87	2789.41	3842.21	6744.06	3479.23	4040.85	3671.27	5732.95	3273.3	1444.26	1890.05	1646.4	2254.73	1335.23	1545.67	2334.93	1546.36	1818.39	1622.77	2833.88	2298.44	2221.84	1481.31	1871.62	3778.31	2379.51	2832.13	1475.05	3412.87	1620.57	1505.91	2337.72	1781.33	2092.22	1548.36
hsa-miR-660-3p	10.6944	-0.825216	0.564398	0.234753	-3.51525	0.000439343	0.0949906	10.5884	12.5598	16.9597	28.5177	5.79222	15.9909	12.0201	8.24632	11.7738	20.3023	15.6547	17.6114	20.3841	5.40864	16.8051	13.8895	4.77836	10.632	5.51558	8.87688	4.84656	5.59689	4.38896	6.66893	13.4008	5.43188	13.9257	7.31361	11.6076	5.21587	10.1268	6.75301	21.4472	20.2676	8.56365	17.3402	17.1489	7.68809	6.14381	5.45863	7.84813	12.6471
hsa-miR-664a-5p	19.0943	0.645423	1.5642	0.195458	3.30211	0.000959598	0.0949906	20.118	19.4106	22.2596	26.7353	17.3767	20.199	18.0302	29.3202	9.81151	8.4593	7.30554	7.82728	8.39346	12.6202	2.40073	9.25969	25.0864	28.0988	43.2054	17.014	39.5802	23.3204	30.7227	19.1732	38.1408	23.0855	10.4443	19.1982	14.5095	17.3862	20.2536	15.1943	14.6744	12.8006	16.2709	14.1875	4.28722	5.76607	21.5033	30.9322	13.388	21.6807
hsa-miR-6859-5p	37.0449	0.731284	1.66012	0.221333	3.30401	0.00095314	0.0949906	33.8829	31.9704	21.1996	28.5177	38.6148	26.932	24.0403	14.6601	19.623	27.0697	0	31.3091	33.5738	36.0576	19.2059	25.9271	38.2269	30.377	25.7394	29.5896	32.3104	55.9689	30.7227	26.6757	24.74	27.1594	27.8514	29.2545	23.2153	41.7269	44.1896	40.5181	18.0608	25.6012	44.531	44.1387	85.7444	30.7524	73.7257	21.8345	42.4722	57.8152
hsa-miR-30a-5p	110.504	-0.552518	0.681829	0.195175	-2.83089	0.00464184	0.519886	464.831	105.046	97.5182	90.9002	250.031	100.153	329.051	144.769	73.5863	109.971	182.639	219.164	89.9299	75.721	110.434	90.745	308.204	106.32	70.7833	78.4125	90.4691	96.0799	257.851	92.5314	125.762	55.6768	68.236	83.1924	65.293	71.2835	69.9669	75.9714	69.9855	67.2032	57.3765	80.3956	47.1594	90.3351	92.1572	100.075	79.8662	63.2354
hsa-miR-1299	52.2386	2.12866	4.3731	0.865327	2.45995	0.0138958	0.555544	28.5887	13.7016	3.17994	38.3207	0	47.131	51.0856	0	11.7738	0	14.6111	11.7409	2.39813	42.0672	24.0073	3.70388	17.9188	390.345	0	8.13714	12.1164	25.186	17.5558	0.833617	49.48	0	0.696286	0	0	100.84	14.7299	11.8178	2.2576	0	0.856365	7.88192	21.4361	23.0643	0	1188.16	66.9399	1.80673
hsa-miR-142-3p	794.206	-0.880611	0.543138	0.361286	-2.43743	0.014792	0.555544	670.246	575.468	1299.54	1140.71	1160.37	868.556	712.193	1472.43	1986.83	193.718	2197.92	1658.41	551.57	343.749	3216.98	860.226	1953.15	1012.31	1127.02	1132.54	932.155	304.098	560.69	1205.41	396.871	342.208	1029.81	386.707	211.114	95.6242	447.42	594.265	1662.72	1315.26	144.726	767.699	197.212	643.878	1222.62	161.939	67.8632	195.126
hsa-miR-145-3p	11.2102	-0.522239	0.696291	0.213198	-2.44955	0.0143036	0.555544	14.8238	11.418	10.5998	16.0412	16.4113	10.0995	4.50755	10.0788	18.6419	5.07558	31.3095	17.6114	11.9907	12.6202	26.4081	10.1857	13.1405	6.83483	6.43484	10.3564	14.5397	3.73126	15.3614	12.5042	8.24667	5.43188	9.05172	5.48521	8.70573	12.1704	16.5711	16.8825	15.8032	9.60045	5.13819	14.1875	12.8617	13.4542	3.07191	7.88469	11.5414	3.61345
hsa-miR-199b-5p	42.6949	-0.598657	0.660369	0.230782	-2.59404	0.00948553	0.555544	44.4713	15.9852	74.1986	56.1442	41.5109	43.7645	18.7815	77.8819	43.1706	23.686	96.0157	64.5751	46.7635	66.1057	156.048	26.8531	68.0916	25.0611	53.3173	50.3023	52.5044	27.9844	39.5007	48.3498	32.9867	33.9492	29.9403	21.0266	11.6076	24.3407	17.4917	47.2711	31.6064	39.4685	11.1327	15.7638	34.2978	44.2065	36.8629	35.7844	28.6226	37.9412
hsa-miR-202-5p	5.08664	-1.21665	0.43028	0.444037	-2.73998	0.00614438	0.555544	1.05884	0	1.05998	4.45589	10.6191	0.841624	0	8.24632	27.4722	7.61337	15.6547	12.7193	5.99533	1.80288	12.0037	8.33372	1.19459	2.27828	0	0.73974	2.42328	0	4.38896	1.66723	2.06167	0	5.57029	10.0562	2.17643	0	2.76185	6.75301	27.0912	7.46702	2.5691	7.88192	4.28722	8.6491	6.14381	9.70423	1.38496	3.61345
hsa-miR-219a-1-3p	9.96882	0.688867	1.61202	0.264644	2.60299	0.00924141	0.555544	10.5884	7.99261	3.17994	7.12942	4.82685	6.73299	6.01007	4.58129	8.83036	4.22965	3.13095	1.95682	4.79626	18.0288	2.40073	7.40776	10.7513	12.9102	10.1119	5.91792	9.69312	7.46252	21.9448	10.0034	10.3083	19.0116	6.96286	11.8846	3.62739	10.4317	6.44432	11.8178	7.90159	7.46702	17.9837	11.0347	8.57444	6.72708	21.5033	11.5238	19.3895	12.6471
hsa-miR-491-5p	10.5952	-0.468248	0.722842	0.184833	-2.53336	0.0112976	0.555544	11.6473	9.13441	12.7198	22.2795	8.68833	10.0995	12.0201	13.7439	8.83036	13.5349	16.6984	12.7193	13.1897	7.81249	9.60294	16.6674	9.55671	6.83483	7.3541	11.0961	16.1552	8.39533	10.9724	9.16978	8.24667	17.6536	10.4443	10.9704	10.1567	12.1704	11.0474	13.506	3.3864	8.53373	7.70729	11.0347	30.0106	6.72708	6.14381	9.70423	12.9263	7.2269
hsa-miR-5001-3p	35.5722	-0.466136	0.723901	0.180261	-2.58589	0.00971268	0.555544	27.5299	22.836	34.9793	31.1912	10.6191	37.0315	36.0604	27.4877	45.1329	49.0639	99.1467	44.0285	46.7635	27.0432	33.6103	68.5217	11.9459	22.7828	25.7394	25.1512	30.6949	27.9844	36.2089	45.0153	17.5242	46.171	37.5994	30.1687	40.6267	17.3862	45.1103	40.5181	29.3488	54.4026	38.5364	26.7985	90.0317	52.8556	33.791	29.1127	27.2376	32.5211
hsa-miR-5100	90.5773	0.662451	1.58277	0.272023	2.43527	0.0148806	0.555544	102.708	69.6499	54.059	49.0148	61.7837	73.2213	88.6485	48.5617	21.5853	72.7499	46.9642	55.7694	61.1523	74.5191	60.0183	93.5229	152.907	70.6266	53.3173	54.001	38.7725	113.803	65.8344	29.1766	101.022	19.0116	52.9177	117.018	60.9401	97.3628	39.5866	30.3885	57.5687	55.4693	214.091	135.569	150.053	126.854	55.2943	131.007	271.453	70.4623
hsa-miR-618	197.55	-0.580659	0.668658	0.226372	-2.56506	0.0103157	0.555544	246.71	103.904	153.697	390.336	184.386	154.017	58.5982	141.104	310.044	247.011	909.018	163.395	160.675	245.793	369.713	149.081	151.713	88.0934	187.53	321.787	191.439	187.496	228.226	111.705	113.392	50.2449	150.398	207.524	169.036	168.646	173.997	324.144	202.055	286.947	152.433	193.895	235.797	202.773	113.66	199.543	172.659	79.4959
hsa-miR-3135a	7.22894	0.621045	1.53799	0.273182	2.27338	0.0230035	0.805123	10.5884	6.85081	10.5998	6.23825	5.79222	5.04974	12.7714	6.4138	1.9623	5.07558	4.1746	4.89205	3.5972	3.60576	2.40073	5.55582	13.1405	11.3914	9.19263	5.91792	15.3474	16.7907	5.4862	6.66893	12.37	4.07391	9.748	7.31361	5.80382	22.6021	11.0474	3.3765	5.64399	5.33358	11.9891	3.15277	4.28722	6.72708	0	7.27817	1.38496	9.03363
hsa-miR-3690	13.6282	1.10488	2.15081	0.496861	2.22372	0.0261671	0.814088	14.8238	6.85081	2.11996	1.78236	9.6537	8.41624	1.50252	3.66503	5.88691	0	50.0952	1.95682	9.59252	1.20192	4.80147	1.85194	2.38918	3.0377	56.9943	34.028	11.3086	27.9844	4.38896	0	18.555	0	1.39257	12.7988	4.35286	45.2042	9.20618	10.1295	11.288	2.13343	11.9891	9.4583	8.57444	15.3762	12.2876	27.8997	65.5549	25.2942
hsa-miR-378a-5p	171.423	-0.353004	0.782952	0.157996	-2.23425	0.0254664	0.814088	70.9424	113.038	87.9784	122.983	97.5024	145.601	130.719	119.113	229.589	303.689	405.979	218.186	220.628	146.634	300.092	290.754	58.5349	78.2209	91.007	92.4675	121.164	128.728	152.516	87.5297	140.193	123.575	141.346	283.403	243.035	123.442	183.203	224.538	195.282	262.412	260.335	215.965	300.106	305.602	162.811	178.315	138.958	106.597
hsa-let-7a-3p	669.853	-0.46197	0.725994	0.270042	-1.71074	0.0871297	0.872045	345.182	373.369	484.411	393.01	909.379	345.066	267.448	625.804	2021.17	310.456	1575.91	1141.81	733.828	481.369	1824.56	1196.35	645.078	541.471	479.855	538.531	342.49	241.599	791.11	521.844	153.594	315.049	1055.57	607.03	388.13	264.271	613.131	643.224	1589.35	1394.2	209.809	725.136	548.764	1086.9	1078.24	474.294	222.056	395.673
hsa-let-7a-5p	110905	0.390399	1.31076	0.189782	2.05709	0.0396777	0.872045	188898	153233	183438	135008	136666	163225	194217	178109	65419.2	46778.2	22505.2	78198.5	59073.1	90687.9	58890	33411.8	195879	186481	302301	201339	265928	119966	99196	219786	226015	87772.4	95708	82628.3	93812.9	89492.1	88891.2	79482.9	169881	46450.2	70651	57903.7	17663.4	30812	94805.1	65663.7	56906.3	104120
hsa-let-7c-5p	3418.17	0.388314	1.30886	0.194139	2.00018	0.0454805	0.872045	6373.17	4728.2	6032.35	3953.27	2893.21	4861.22	5282.1	5633.15	2184.04	1648.72	757.689	2445.05	2046.8	2346.75	2321.51	1077.83	6796.02	6140.72	9221.13	5942.33	8363.55	4086.66	2455.62	6981.54	8062.15	3556.52	2694.63	2901.68	2782.21	3186.89	2591.54	2767.05	5450.97	1323.8	2008.18	1912.15	733.115	936.025	2893.73	1485.35	1410.35	2308.99
hsa-let-7d-5p	5656.76	0.347244	1.27213	0.164698	2.10837	0.0349991	0.872045	8715.32	6596.19	8962.13	4340.93	3729.23	8222.67	9642.4	6227.8	4747.79	3687.41	1810.73	5791.21	4422.15	3900.83	4736.65	2788.09	10501.6	9776.85	9082.32	6524.51	8729.46	5664.05	3651.62	7105.75	8850.74	4906.35	8071.35	6850.11	8582.4	6269.47	6840.19	5670.84	11248.5	4153.79	4645.78	4943.54	2143.61	2783.09	6288.19	3551.75	2589.42	3228.62
hsa-let-7e-5p	98.8594	0.359219	1.28273	0.193671	1.85479	0.0636268	0.872045	137.649	139.3	146.277	131.894	110.052	162.433	169.033	181.419	61.8125	34.6831	27.1349	78.2728	58.7542	70.3124	48.0147	27.7791	179.188	131.381	279.456	183.456	232.635	120.333	91.0709	180.061	224.722	90.984	86.3394	80.4497	85.6063	67.8063	71.8082	70.9066	156.903	44.8021	59.0892	45.7151	8.57444	26.9083	76.7976	62.471	49.8587	75.8825
hsa-let-7f-1-3p	67.3258	-0.391313	0.762436	0.23417	-1.67106	0.094709	0.872045	22.2357	39.963	28.6195	21.3883	80.1257	18.5157	19.5327	42.1479	172.683	56.6773	228.559	75.3376	117.508	45.673	148.845	113.894	29.8647	25.0611	23.9008	38.4665	21.8095	47.5735	107.53	40.0136	22.6783	38.0232	62.6657	82.2782	54.4108	45.2042	53.3958	60.7771	99.3343	141.873	49.6692	64.6317	107.181	194.124	61.4381	92.1902	55.3985	30.7143
hsa-let-7f-5p	58673.9	0.462564	1.37799	0.236967	1.95202	0.0509359	0.872045	88045.8	63050.3	126669	82039.2	79486.7	78230.6	77490.8	91569	32391.7	13582.2	10513.7	38595.4	30179.3	42248.1	32213	13630.3	128067	98739.8	160772	105095	169995	72395.7	46218	140921	201208	68510.9	36972.8	25997.2	24738.1	35594.8	33820.7	25386.2	81349.1	19890	31016.7	25419.2	5972.1	16169	69194.7	24711.8	28968.4	58060.9
hsa-let-7g-5p	38921.1	0.467034	1.38226	0.250045	1.8678	0.0617901	0.872045	76926.9	45166.2	106641	56995.3	36640.6	59709.9	56551.7	67077.4	16872.9	8460.14	6165.88	16705.4	18149	22033	21296.9	9184.69	116581	81829.7	113722	67369.6	109005	45173.4	17973.9	97418.1	136362	52603.7	24190.4	21683.9	15510.7	19470.8	24449.8	18412.1	51702.4	11501.3	20666.7	16239.9	3309.74	7198.94	40294.2	12869.6	13515.9	28242.7
hsa-miR-106b-3p	6922.84	0.180637	1.13338	0.10483	1.72313	0.0848642	0.872045	8948.27	8992.83	7945.61	7464.51	7639.94	8284.95	10148	8171.19	5053.91	4606.93	3981.52	4918.47	4532.47	7205.52	4890.29	5140.06	7614.31	10102.6	11106.5	8522.55	10044.5	7356.18	6215.87	10758.7	9297.09	7812.4	7691.87	6736.75	6995.05	5977.38	7247.1	6146.93	6717.48	5435.99	6467.27	4948.27	3738.46	5385.51	5581.65	6190.69	5635.88	10332.7
hsa-miR-1254	81.1547	0.261522	1.19874	0.151765	1.72321	0.0848514	0.872045	99.5311	75.3589	61.4788	42.7765	59.853	84.1624	129.216	78.7982	52.9821	81.2092	18.7857	45.0069	50.3607	85.3364	76.8235	100.005	74.0645	78.9803	84.5722	62.1382	79.1605	55.9689	92.1682	68.3566	61.85	54.3188	83.5543	98.7338	87.0573	125.181	127.045	60.7771	72.2431	85.3373	68.5092	78.8192	102.893	73.0369	79.8695	114.025	113.567	122.857
hsa-miR-1255b-5p	185.577	0.318137	1.24672	0.170958	1.86091	0.0627563	0.872045	196.944	191.823	222.596	203.189	139.013	201.99	181.805	166.759	82.4167	128.581	60.5316	178.071	235.017	144.231	192.059	94.4489	293.869	212.639	158.113	112.441	208.402	203.354	188.725	180.061	237.092	399.243	59.8806	197.468	142.194	299.043	185.965	128.307	121.91	140.807	186.688	163.944	180.063	197.968	208.89	213.493	127.417	245.715
hsa-miR-1287-5p	19.5644	0.537175	1.45113	0.287459	1.8687	0.0616644	0.872045	22.2357	13.7016	30.7394	20.4971	10.6191	24.4071	35.3092	21.9902	7.84921	18.6104	5.21825	3.91364	13.1897	14.4231	21.6066	8.33372	26.281	34.1742	43.2054	12.5756	33.9259	32.6485	23.042	37.5127	25.7708	29.8753	8.35543	26.5118	54.4108	10.4317	25.7773	6.75301	5.64399	7.46702	29.9728	31.5277	0	8.6491	6.14381	6.67166	20.3128	9.03363
hsa-miR-129-5p	5.7443	0.737578	1.66737	0.429682	1.71657	0.0860579	0.872045	8.47073	4.56721	4.23992	3.56471	3.86148	1.68325	15.0252	0	7.84921	1.69186	2.0873	0	7.19439	7.21153	0	0	4.77836	9.11311	5.51558	7.3974	1.61552	13.0594	8.77792	11.6706	4.12333	8.14782	2.78514	12.7988	1.45095	3.47724	5.52371	0	0	4.26687	23.9782	12.6111	8.57444	3.84405	0	6.06514	3.69324	0
hsa-miR-150-5p	3417.79	-0.308958	0.807225	0.1685	-1.83358	0.0667162	0.872045	3184.99	2859.07	2573.63	2590.65	2033.07	2592.2	2600.11	3129.02	4624.16	4773.58	8564.18	3292.35	5977.34	2915.26	3044.13	5474.33	2475.19	1578.85	2094.08	2001	2808.58	2207.97	2159.37	2126.56	3272.9	3939.47	2347.88	4171.5	4664.09	4283.96	5956.4	7727.13	2793.78	4228.47	3535.07	3597.31	938.902	2580.32	2297.78	5262.12	2897.34	3078.66
hsa-miR-151a-5p	1915.62	-0.698005	0.616424	0.362742	-1.92424	0.054324	0.872045	1690.97	2514.25	2596.95	2627.19	737.543	2348.13	2706.78	2308.97	1319.65	7062.67	3340.72	3340.29	5489.32	171.875	2847.27	1794.53	2730.83	1887.17	1120.58	2407.85	2512.94	1790.07	3365.24	2435.83	3082.19	748.241	2139.69	2216.02	2846.05	2101.99	1609.24	1632.54	1273.28	1772.88	983.963	2610.49	3695.59	813.977	2620.33	271.112	202.666	243.908
hsa-miR-151b	2477.9	-0.712637	0.610204	0.363399	-1.96103	0.0498752	0.872045	2172.74	3271.26	3252.02	3420.34	954.751	2950.73	3410.71	2940.27	1724.86	9416.04	4344.71	4322.62	7114.05	220.553	3872.38	2314	3473.87	2420.29	1449.68	3135.02	3197.92	2290.06	4351.66	3089.38	3937.78	966.875	2705.77	2913.56	3655.68	2653.14	2078.75	2147.46	1616.44	2289.17	1234.88	3351.39	4853.14	1030.2	3357.59	349.352	264.066	305.337
hsa-miR-155-5p	222.738	0.318133	1.24672	0.152253	2.08951	0.036662	0.872045	346.241	285.45	274.535	272.7	196.936	216.297	202.84	354.592	187.4	130.273	83.4919	164.373	220.628	191.105	141.643	113.894	373.906	273.393	358.513	313.65	353.799	257.457	210.67	339.282	363.884	221.349	127.42	160.899	189.35	285.134	256.852	185.708	239.305	122.672	303.153	189.166	102.893	166.255	224.249	447.608	153.269	269.202
hsa-miR-181a-3p	62.4252	-0.303173	0.810468	0.179613	-1.68792	0.0914258	0.872045	116.473	54.8065	61.4788	66.8384	91.7102	45.4477	51.8368	56.808	46.1141	49.9098	99.1467	77.2944	119.907	68.5095	91.2279	72.2256	63.3132	100.244	79.9759	40.6857	68.6596	43.8423	69.1261	48.3498	24.74	38.0232	67.5397	53.0237	32.6465	46.9428	95.7442	50.6476	47.4095	54.4026	18.84	64.6317	42.8722	69.1928	70.6538	49.7342	52.6286	56.0085
hsa-miR-186-5p	14598.6	-0.277567	0.824981	0.13613	-2.03899	0.0414513	0.872045	9724.4	8523.55	10161	17658.7	20114.5	11583.3	7451.73	12583.9	18431.9	13631.3	23776.4	15459.9	18143.1	10390	29661.1	23570.6	12611.3	10298.6	12335.6	13878.3	12831.3	8382.27	17967.3	10995.4	9664.06	16162.6	10124	15149.2	10740.7	9272.07	13431.8	14811	10783.4	20933.2	14454.6	16202.1	12308.6	23645.7	12788.3	12360.8	14444.7	11750.9
hsa-miR-204-5p	7.52809	0.855817	1.80978	0.416009	2.05721	0.0396664	0.872045	4.23536	7.99261	3.17994	0.891178	7.72296	0.841624	3.00503	0	1.9623	1.69186	10.4365	4.89205	4.79626	9.61537	0	9.25969	2.38918	12.1508	6.43484	3.6987	12.1164	10.261	48.2786	0	5.15417	2.71594	2.08886	5.48521	10.1567	1.73862	5.52371	11.8178	1.1288	4.26687	15.4146	7.88192	8.57444	13.4542	12.2876	0.606514	12.003	23.4874
hsa-miR-221-5p	21.4317	0.429367	1.34664	0.208307	2.06122	0.039282	0.872045	39.1771	27.4032	43.4592	21.3883	20.2728	30.2985	20.284	22.9064	13.7361	9.30522	11.4801	13.6977	10.7916	16.2259	7.2022	14.8155	52.5619	27.3393	40.4476	38.4665	34.7337	27.0516	21.9448	37.5127	89.6825	13.5797	14.622	16.4556	8.70573	13.909	13.8093	18.5708	32.7352	10.6672	22.2655	17.3402	17.1489	13.4542	15.3595	12.1303	12.4647	16.2605
hsa-miR-223-5p	74.4196	0.465977	1.38125	0.273282	1.70511	0.0881731	0.872045	118.59	47.9557	101.758	75.7501	124.533	83.3208	39.8167	86.1282	52.001	24.532	12.5238	35.2228	52.7589	75.1201	96.0294	12.9636	145.74	101.763	166.387	99.8649	128.434	108.207	82.293	90.0306	153.594	158.882	43.866	44.7959	28.2936	81.7152	80.0937	42.2063	47.4095	32.0015	84.7801	37.8332	4.28722	26.9083	61.4381	41.8495	46.1654	68.6556
hsa-miR-25-3p	101772	0.212556	1.15874	0.126714	1.67745	0.0934554	0.872045	91969.9	82497.4	105127	94754.5	107425	83086	86563	89004.4	71790.8	79168	77593.2	88506	110190	97722.2	93263.7	70137.6	100336	86971.8	107219	103161	104147	104654	96418.9	116286	133183	60219.2	88028.6	88734.2	81687.3	144050	99247.2	96161.2	71403.3	78746.1	123533	67514.9	105208	197232	98488.3	129837	126371	94811.5
hsa-miR-26b-3p	84.4683	-0.358376	0.780042	0.182925	-1.95915	0.0500958	0.872045	51.8832	41.1048	42.3992	69.5119	104.26	84.1624	42.8217	54.9755	92.2282	127.735	176.377	172.2	89.9299	60.697	194.459	130.562	48.9782	43.2873	44.1246	72.4945	67.0441	47.5735	89.9737	52.5178	61.85	35.3072	80.0729	97.8196	123.331	52.1587	69.0463	136.748	75.6295	155.741	68.5092	119.805	175.776	170.099	70.6538	73.3883	59.5534	56.0085
hsa-miR-29b-2-5p	30.8407	0.394153	1.31417	0.235034	1.677	0.0935417	0.872045	40.236	15.9852	30.7394	31.1912	25.0996	48.8142	43.573	52.2267	15.6984	27.0697	8.34919	17.6114	26.3794	7.21153	36.011	20.3713	50.1727	47.8438	52.398	31.0691	94.5079	21.4547	10.9724	56.6859	62.8808	31.2333	50.8289	37.4823	36.2739	15.6476	64.4432	28.7003	36.1216	20.2676	41.9619	28.3749	17.1489	21.1423	36.8629	10.9173	9.23309	16.2605
hsa-miR-30b-5p	1333.62	-0.418887	0.748001	0.224852	-1.86294	0.0624705	0.872045	816.367	931.71	1551.81	1422.32	1091.83	1074.75	736.985	1163.65	1260.78	1760.38	2921.17	2302.2	1899.32	461.538	2931.3	2503.82	1002.26	909.033	599.36	806.317	991.122	658.567	1024.82	1104.54	2235.88	2209.42	1517.21	1578.83	1557.6	460.735	948.236	1416.44	1786.89	1875.29	729.623	1823.88	1406.21	1692.34	2641.84	1173	525.363	672.102
hsa-miR-3157-3p	23.2904	-0.374461	0.771394	0.211932	-1.76689	0.0772459	0.872045	10.5884	15.9852	24.3795	28.5177	19.3074	20.199	14.2739	13.7439	26.4911	26.2238	37.5714	30.3307	26.3794	21.0336	31.2095	32.4089	14.3351	15.1885	10.1119	14.7948	12.9242	19.5891	16.4586	12.5042	16.4933	17.6536	16.0146	21.0266	17.4115	29.5566	17.4917	28.7003	13.5456	19.2009	47.1001	20.493	30.0106	122.048	21.5033	30.3257	21.2361	18.0673
hsa-miR-320a	7432.78	0.453799	1.36964	0.210757	2.15318	0.0313043	0.872045	5124.79	5627.94	6144.7	3087.04	5437.93	7173.16	5946.96	5873.21	3138.7	5726.1	2284.55	6607.21	5946.16	12262	6777.27	4411.32	7546.22	5129.92	5445.71	4209.86	7261.76	4822.65	7195.7	4756.62	8789.92	25938.6	6269.36	7539.42	8991.57	7665.58	6613.72	6065.89	2974.38	3891.38	6053.64	4478.51	6666.63	3521.15	5133.15	13059.5	9497.62	6618.03
hsa-miR-320b	1505.49	0.450008	1.36605	0.228513	1.96929	0.0489201	0.872045	996.37	1026.48	1071.64	561.442	1234.71	1584.78	1247.84	1039.04	459.179	1146.23	516.606	1292.48	1047.98	2719.35	1781.34	984.305	1722.6	1054.08	948.68	789.303	1285.15	807.817	1584.42	681.898	1487.49	4994.61	1119.63	1389.59	2003.77	1211.82	1297.15	1328.65	586.975	696.566	985.676	904.844	1397.63	536.244	1081.31	2805.13	1645.8	1781.43
hsa-miR-320c	193.066	0.468129	1.38331	0.263387	1.77734	0.0755122	0.872045	153.532	188.397	153.697	59.7089	133.221	212.931	175.043	133.774	38.2649	163.264	61.5753	131.107	107.916	374.999	218.467	100.931	224.583	145.81	102.957	102.084	170.437	119.4	198.601	117.54	209.259	574.421	93.9986	161.814	251.741	121.704	147.299	136.748	76.7583	86.4041	101.051	97.7358	171.489	52.8556	113.66	402.119	208.206	345.085
hsa-miR-320d	15.6224	0.477406	1.39224	0.236972	2.01461	0.0439451	0.872045	14.8238	27.4032	14.8397	14.2588	7.72296	21.8822	31.5529	16.4926	1.9623	11.843	6.26189	9.78411	11.9907	15.625	9.60294	7.40776	28.6701	13.6697	12.8697	10.3564	21.0018	18.6563	24.1393	20.0068	24.74	46.171	12.5331	18.284	17.4115	20.8635	7.36494	10.1295	11.288	10.6672	6.85092	9.4583	8.57444	3.84405	18.4314	26.6866	13.8496	7.2269
hsa-miR-326	119.351	-0.274526	0.826722	0.159995	-1.71585	0.0861903	0.872045	72.0012	101.62	118.718	121.2	86.8833	119.511	103.674	86.1282	151.097	226.709	228.559	117.409	70.7448	100.961	122.437	145.377	53.7565	72.1455	81.8144	65.8369	71.8906	54.1033	144.836	78.36	99.9909	200.98	107.924	131.645	174.115	97.3628	115.077	133.372	82.4023	173.875	132.737	143.451	214.361	123.97	86.0133	73.9948	137.573	108.404
hsa-miR-331-3p	268.727	-0.262465	0.833663	0.144851	-1.81197	0.0699911	0.872045	249.887	285.45	377.353	228.142	186.316	260.062	165.277	183.252	287.477	432.27	424.765	271.02	275.785	254.807	278.485	398.167	211.442	191.375	166.387	125.756	161.552	291.971	348.922	275.093	220.598	271.594	258.322	344.654	377.974	215.589	148.219	395.051	202.055	173.875	409.342	340.499	450.158	364.223	184.314	226.23	306.077	305.337
hsa-miR-339-5p	351.835	-0.350113	0.784523	0.195211	-1.79351	0.0728919	0.872045	167.297	271.749	181.257	212.992	123.567	294.568	217.865	311.528	269.816	898.377	661.673	657.492	267.392	402.644	436.934	601.88	84.8158	197.451	101.119	139.811	137.319	239.733	363.187	195.066	166.995	380.232	674.701	471.728	491.148	199.942	417.04	351.156	528.278	553.626	297.159	288.478	347.265	301.758	562.159	274.751	368.862	341.471
hsa-miR-5009-5p	12.928	0.463279	1.37867	0.24072	1.92456	0.0542847	0.872045	10.5884	7.99261	16.9597	16.0412	11.5844	7.57462	9.76636	18.3252	6.86806	4.22965	2.0873	6.84887	8.39346	12.6202	9.60294	3.70388	11.9459	13.6697	21.1431	8.13714	13.7319	15.8578	21.9448	19.1732	11.3392	24.4435	6.26657	6.39941	5.07834	15.6476	11.0474	11.8178	7.90159	2.13343	12.8455	9.4583	12.8617	14.4152	9.21572	14.5563	19.8511	18.0673
hsa-miR-548aq-3p	8.66265	-0.749287	0.594898	0.40913	-1.83142	0.0670385	0.872045	2.11768	13.7016	8.47984	3.56471	11.5844	7.57462	15.0252	9.16258	48.0764	5.07558	16.6984	28.3739	10.7916	1.20192	2.40073	9.25969	9.55671	9.11311	8.27337	4.43844	10.5009	13.0594	14.2641	8.33617	7.21583	0	10.4443	9.14202	10.1567	1.73862	21.1742	0	13.5456	5.33358	3.42546	0	8.57444	1.92202	30.7191	7.27817	2.76993	0
hsa-miR-582-3p	14.6467	-0.586911	0.665767	0.27522	-2.13252	0.0329643	0.872045	21.1768	20.5524	12.7198	16.9324	38.6148	21.0406	8.26384	29.3202	42.1895	2.53779	18.7857	13.6977	17.986	20.4327	24.0073	5.55582	21.5026	15.1885	24.8201	11.0961	11.3086	12.1266	36.2089	12.5042	8.24667	10.8638	10.4443	9.14202	2.90191	5.21587	2.76185	5.06476	9.03039	11.7339	5.13819	3.15277	4.28722	9.61012	6.14381	7.88469	18.4662	19.874
hsa-miR-584-3p	20.9122	-0.34946	0.784878	0.206428	-1.69289	0.0904763	0.872045	22.2357	5.70901	23.3196	27.6265	5.79222	10.0995	27.7966	16.4926	43.1706	38.0668	28.1785	20.5466	22.7822	25.8413	9.60294	31.483	14.3351	12.9102	8.27337	10.3564	16.1552	17.7235	16.4586	15.8387	24.74	24.4435	37.5994	29.2545	34.0974	12.1704	34.0629	15.1943	11.288	29.8681	28.26	20.493	42.8722	26.9083	15.3595	13.3433	12.4647	19.874
hsa-miR-627-3p	38.3797	-0.35114	0.783965	0.202749	-1.73189	0.0832931	0.872045	23.2945	41.1048	32.8594	33.8648	37.6494	31.9817	28.5478	27.4877	47.0952	41.4505	82.4483	44.0285	53.9579	16.8269	79.2242	87.9671	13.1405	38.7307	24.8201	48.8229	25.8483	24.2532	25.2365	37.5127	22.6783	17.6536	56.3992	62.1657	50.7834	13.909	26.6979	55.7123	62.0839	87.4708	23.1219	37.8332	38.585	25.9473	49.1505	35.7844	20.7745	32.5211
hsa-miR-6820-3p	5.25054	-0.448672	0.732717	0.260976	-1.71921	0.085577	0.872045	6.35305	7.99261	4.23992	4.45589	3.86148	7.57462	7.51259	3.66503	5.88691	15.2267	1.04365	4.89205	5.99533	6.0096	4.80147	5.55582	1.19459	1.51885	0.919263	5.17818	2.42328	3.73126	2.19448	3.33447	4.12333	4.07391	7.65914	7.31361	9.43121	6.95449	7.36494	10.1295	5.64399	6.4003	6.85092	4.72915	4.28722	4.80506	3.07191	7.27817	8.77144	0
hsa-miR-6855-5p	3.41473	0.647464	1.56641	0.387787	1.66964	0.0949906	0.872045	1.05884	4.56721	2.11996	0	0.96537	3.3665	3.75629	2.74877	0	0.84593	0	4.89205	0	9.01441	2.40073	2.77791	8.36212	1.51885	0.919263	0.73974	5.65432	1.86563	2.19448	1.66723	6.185	4.07391	1.39257	3.65681	2.90191	1.73862	6.44432	0	3.3864	1.06672	1.71273	4.72915	0	1.92202	3.07191	5.45863	6.00151	7.2269
hsa-miR-7641	151.025	0.328507	1.25571	0.195142	1.68342	0.0922935	0.872045	169.415	137.016	214.116	90.9002	117.775	106.045	109.684	89.7933	145.21	94.7441	64.7062	68.4887	100.721	219.952	182.456	81.4853	195.913	103.282	154.436	124.276	111.471	195.891	142.641	103.368	166.995	184.684	80.7692	137.13	76.9006	229.498	182.282	114.801	79.0159	121.606	222.655	78.8192	120.042	244.097	92.1572	209.854	184.662	169.832
hsa-miR-98-5p	429.7	0.348147	1.27293	0.203917	1.7073	0.0877659	0.872045	674.482	505.818	915.823	428.657	383.252	546.214	760.274	561.666	315.931	147.192	114.801	460.831	296.169	299.879	256.879	180.564	978.369	801.954	894.443	717.548	1025.05	541.033	296.255	1024.51	1153.5	497.017	483.919	332.769	306.877	295.566	304.724	221.161	747.265	237.878	278.319	274.291	85.7444	208.54	611.309	125.548	164.811	290.883
hsa-miR-185-3p	589.505	0.270394	1.20614	0.1704	1.58682	0.112554	0.913486	669.188	639.409	409.152	745.025	674.794	653.1	828.638	638.632	336.535	374.747	356.928	320.919	294.97	576.922	309.695	390.759	406.16	674.37	756.554	659.108	1138.13	555.025	522.286	696.903	448.413	928.851	466.511	364.766	457.776	523.325	746.621	368.039	380.405	493.89	536.941	239.61	690.243	328.666	377.844	671.412	986.556	1105.72
hsa-miR-19b-3p	654.879	-0.355522	0.781587	0.223643	-1.58968	0.111906	0.913486	461.655	422.466	844.804	553.422	784.846	462.052	506.348	842.957	757.448	489.793	990.423	981.346	859.73	457.331	1615.69	1510.26	913.861	642.474	531.334	423.131	523.429	268.651	661.636	736.917	383.47	552.694	1101.52	920.601	475.188	246.884	538.561	850.879	811.606	650.697	240.639	824.449	240.084	382.483	1087.45	388.169	220.671	343.278
hsa-miR-2115-5p	4.95684	-0.489456	0.712294	0.304042	-1.60983	0.107435	0.913486	5.29421	3.4254	2.11996	4.45589	3.86148	5.89137	0	5.49755	6.86806	2.53779	18.7857	6.84887	3.5972	6.61057	7.2022	2.77791	2.38918	1.51885	4.59632	8.13714	2.42328	2.79844	4.38896	1.66723	2.06167	9.50579	4.17771	1.8284	3.62739	6.95449	11.0474	5.06476	4.51519	3.20015	11.1327	4.72915	4.28722	10.5711	3.07191	4.85212	4.15489	1.80673
hsa-miR-4672	8.99963	0.371096	1.29333	0.231856	1.60054	0.109478	0.913486	9.52957	9.13441	4.23992	7.12942	7.72296	14.3076	9.76636	3.66503	4.90575	7.61337	6.26189	21.525	8.39346	4.80768	2.40073	6.48179	10.7513	15.1885	10.1119	3.6987	8.0776	17.7235	6.58344	7.50255	10.3083	2.71594	11.8369	10.9704	7.25477	12.1704	6.44432	6.75301	11.288	6.4003	8.56365	14.1875	0	4.80506	9.21572	12.1303	11.5414	7.2269
hsa-miR-4772-3p	6.5141	-0.450886	0.731594	0.278143	-1.62106	0.105005	0.913486	7.41189	3.4254	3.17994	6.23825	6.75759	5.04974	2.25378	9.16258	20.6042	5.07558	12.5238	13.6977	5.99533	3.0048	14.4044	2.77791	5.97295	1.51885	1.83853	7.3974	1.61552	5.59689	5.4862	3.33447	5.15417	9.50579	6.96286	4.57101	0.725477	8.69311	6.44432	6.75301	3.3864	5.33358	17.1273	6.30553	8.57444	6.72708	9.21572	10.9173	8.77144	5.42018
hsa-miR-532-3p	485.985	-0.270982	0.828755	0.16924	-1.60117	0.109339	0.913486	283.769	274.032	328.594	414.398	357.187	509.183	430.471	324.355	369.894	881.459	967.463	605.636	354.923	343.148	715.419	800.964	162.464	286.304	177.418	164.962	291.601	292.904	438.896	305.937	316.466	653.184	575.828	681.08	1010.59	469.428	863.539	729.325	523.763	707.233	646.556	822.872	561.626	329.627	301.047	362.089	432.109	339.664
hsa-miR-550a-3p	225.678	-0.340531	0.789751	0.211385	-1.61095	0.107191	0.913486	136.591	191.823	203.516	200.515	124.533	166.642	220.87	162.178	276.685	499.944	601.142	308.199	226.623	99.1585	338.503	263.901	168.437	104.801	93.7648	142.03	179.323	114.736	131.669	277.594	241.215	313.691	221.419	274.261	522.344	146.044	115.998	258.303	223.502	467.222	166.991	279.02	257.233	521.829	211.961	260.195	178.66	92.143
hsa-miR-628-5p	5.20961	0.483833	1.39845	0.30436	1.58967	0.111909	0.913486	6.35305	5.70901	4.23992	6.23825	1.93074	2.52487	2.25378	4.58129	2.94345	4.22965	2.0873	4.89205	3.5972	4.80768	2.40073	5.55582	5.97295	3.0377	4.59632	7.3974	10.5009	1.86563	3.29172	16.6723	10.3083	0	9.748	6.39941	2.90191	1.73862	6.44432	10.1295	11.288	8.53373	4.28183	1.57638	8.57444	5.76607	9.21572	2.42606	4.61654	3.61345
hsa-let-7i-5p	128566	0.336233	1.26246	0.237882	1.41344	0.157526	0.913715	226623	153676	278949	211685	134152	218763	179512	195232	48087.2	48200.2	24055.1	63718	70334.8	121433	80959.9	43558.5	343452	215376	268002	171579	260541	175103	82740.7	195722	281373	167425	82864.3	84139.5	54349.9	126243	97132.5	72839.6	77117.3	47312.1	134812	67191.8	17933.5	31537.5	113940	50996.3	81666.2	168065
hsa-miR-103a-3p	25147.1	0.25169	1.1906	0.183793	1.36942	0.170867	0.913715	36314	24879.9	36902.1	34653.5	36396.4	31127.5	23355.9	48401.3	12381.1	16768.9	6999.75	15344.4	21969.3	14245.2	30090.8	16667.4	45720.5	36656.7	51690.2	49011.5	43436.5	26271.8	18939.5	46031.5	49017.2	35477	24698.7	25326.1	18240	11248.9	28294.3	16288.3	30589.3	14376.1	17823.5	24604.2	4561.6	7666.95	29244.5	15511	15874.9	20195.6
hsa-miR-1227-3p	5.50027	0.401656	1.32102	0.290777	1.38132	0.167182	0.913715	5.29421	2.2836	1.05998	3.56471	2.89611	2.52487	5.25881	1.83252	1.9623	11.843	9.39284	4.89205	0	3.60576	9.60294	5.55582	2.38918	4.55656	7.3541	5.17818	10.5009	8.39533	7.68068	7.50255	9.2775	2.71594	3.48143	1.8284	3.62739	6.95449	4.60309	5.06476	1.1288	11.7339	4.28183	9.4583	4.28722	3.84405	9.21572	3.03257	5.53985	5.42018
hsa-miR-1273c	17.3732	-0.236068	0.849056	0.169186	-1.39532	0.162919	0.913715	21.1768	12.5598	13.7797	24.953	9.6537	17.6741	12.0201	24.739	17.6607	28.7616	28.1785	15.6546	20.3841	6.0096	19.2059	27.7791	22.6972	16.7074	16.5467	12.5756	18.5785	20.5219	16.4586	11.6706	14.4317	23.0855	13.9257	11.8846	18.8624	8.69311	23.0154	18.5708	15.8032	20.2676	15.4146	15.7638	8.57444	8.6491	9.21572	10.9173	17.0812	18.0673
hsa-miR-1288-3p	5.64324	0.440501	1.35708	0.280396	1.57099	0.116184	0.913715	5.29421	2.2836	7.41986	2.67353	5.79222	4.20812	3.00503	7.33006	2.94345	1.69186	2.0873	0.978411	8.39346	7.21153	4.80147	1.85194	2.38918	6.83483	3.67705	5.17818	7.26984	8.39533	7.68068	7.50255	1.03083	10.8638	3.48143	1.8284	4.35286	5.21587	9.20618	5.06476	3.3864	5.33358	10.2764	1.57638	12.8617	10.5711	6.14381	3.03257	6.46316	7.2269
hsa-miR-1303	51.0823	-0.3246	0.79852	0.226812	-1.43114	0.152391	0.913715	39.1771	17.127	52.999	79.3148	20.2728	48.8142	48.0805	43.0641	84.379	75.2877	56.357	50.8774	31.1757	97.3556	67.2205	57.4101	58.5349	105.56	38.6091	39.946	56.5432	60.633	57.0565	45.8489	42.2642	31.2333	30.6366	99.648	35.5484	29.5566	97.5855	74.2831	129.812	46.9355	44.531	28.3749	17.1489	104.75	36.8629	48.5212	53.5519	68.6556
hsa-miR-135a-5p	7.71256	-0.581084	0.668461	0.434507	-1.33734	0.181111	0.913715	4.23536	0	8.47984	5.34707	1.93074	5.04974	3.00503	5.49755	19.623	5.07558	22.9603	29.3523	4.79626	3.60576	19.2059	18.5194	11.9459	3.0377	7.3541	11.8358	4.84656	0	4.38896	1.66723	10.3083	13.5797	15.3183	5.48521	4.35286	0	3.68247	16.8825	18.0608	14.934	6.85092	3.15277	0	17.2982	12.2876	1.21303	5.53985	0
hsa-miR-148a-5p	114.468	-0.23125	0.851897	0.152403	-1.51735	0.129177	0.913715	128.12	167.845	130.378	176.453	106.191	114.461	66.862	124.611	59.8502	87.9767	101.234	119.366	167.869	188.702	160.849	112.968	88.3996	88.8529	99.2804	110.961	99.3545	128.728	162.392	94.1987	85.5592	141.229	73.8063	96.9054	81.2535	135.613	66.2845	96.2304	64.3415	60.8029	93.3438	89.8539	111.468	97.0622	193.53	143.744	148.191	180.673
hsa-miR-200b-3p	3.90911	0.462772	1.37819	0.334142	1.38496	0.166066	0.913715	3.17652	2.2836	5.2999	1.78236	2.89611	5.89137	3.00503	3.66503	5.88691	2.53779	2.0873	3.91364	4.79626	4.20672	2.40073	1.85194	5.97295	11.3914	11.0312	5.17818	5.65432	9.32815	5.4862	7.50255	13.4008	1.35797	3.48143	1.8284	0.725477	1.73862	4.60309	5.06476	3.3864	0	0	7.88192	0	1.92202	6.14381	2.42606	0.923309	3.61345
hsa-miR-200c-3p	44.1955	0.236315	1.17798	0.153955	1.53496	0.124794	0.913715	36.0006	46.8139	30.7394	49.906	58.8876	39.5563	22.5378	48.5617	42.1895	42.2965	27.1349	40.1148	43.1663	53.4855	36.011	21.2973	29.8647	39.4902	67.1062	59.1792	53.3122	51.3048	49.3758	40.8472	62.8808	39.3811	44.5623	71.3077	56.5872	57.3745	33.1422	62.4653	60.9551	38.4018	65.0837	58.3262	30.0106	34.5964	43.0067	49.7342	35.0857	48.7816
hsa-miR-221-3p	1008.12	0.36196	1.28517	0.246609	1.46775	0.142173	0.913715	1131.9	689.648	1176.58	1089.91	1846.75	1102.53	1252.35	1152.65	397.366	944.057	288.047	686.844	655.889	457.331	1303.6	719.478	1512.35	1108.76	1274.1	1111.83	2170.45	612.859	821.833	1377.13	3690.38	1690.67	1176.03	1436.21	1348.66	490.291	1490.48	813.738	1022.69	542.959	1153.52	758.24	201.499	161.45	1155.04	430.019	600.612	746.178
hsa-miR-222-3p	925.543	0.247469	1.18712	0.16239	1.52392	0.127529	0.913715	962.487	970.531	926.423	831.469	1564.87	886.23	926.302	926.337	721.146	796.02	498.864	798.383	890.905	884.614	1003.51	676.884	1311.66	1087.5	1126.1	1077.8	936.194	884.308	759.29	916.978	3542.97	980.454	806.995	1008.36	1117.24	853.663	881.031	925.162	699.855	572.827	1383.03	796.074	617.36	665.981	973.794	601.056	650.933	608.866
hsa-miR-30c-1-3p	15.0279	-0.282083	0.822403	0.210294	-1.34137	0.179799	0.913715	13.7649	26.2614	27.5595	14.2588	15.4459	16.8325	35.3092	10.9951	8.83036	18.6104	7.30554	11.7409	14.3888	24.6394	2.40073	12.0376	10.7513	16.7074	9.19263	12.5756	15.3474	12.1266	13.1669	17.5059	15.4625	13.5797	13.9257	18.284	15.9605	5.21587	11.0474	11.8178	13.5456	11.7339	11.9891	4.72915	8.57444	9.61012	6.14381	27.2932	12.9263	36.1345
hsa-miR-3150a-5p	42.16	0.282475	1.21628	0.19074	1.48094	0.138622	0.913715	22.2357	47.9557	18.0197	30.3001	36.6841	35.3482	19.5327	32.069	42.1895	34.6831	52.1825	19.5682	52.7589	54.0864	40.8125	40.7427	20.308	41.009	56.9943	44.3844	29.8871	58.7673	74.6123	24.1749	25.7708	9.50579	29.244	36.5681	33.372	106.056	36.8247	40.5181	38.3792	35.2017	62.5146	34.6804	55.7339	48.0506	27.6471	42.456	53.0903	37.9412
hsa-miR-3200-3p	33.8963	0.263707	1.20056	0.196002	1.34543	0.178485	0.913715	33.8829	49.0975	38.1593	32.0824	22.2035	2.52487	19.5327	26.5715	16.6796	36.375	26.0912	24.4603	44.3654	28.2451	28.8088	20.3713	29.8647	47.0844	38.6091	30.3293	22.6173	27.9844	18.6531	66.6893	57.7267	47.5289	31.3329	49.3669	39.1758	27.818	69.9669	37.1416	28.22	26.6679	35.111	36.2568	30.0106	68.2318	24.5752	13.3433	36.009	45.1681
hsa-miR-324-5p	157.531	-0.305291	0.809279	0.201843	-1.51252	0.130402	0.913715	147.179	123.315	192.916	216.556	90.7448	138.868	125.46	147.517	98.1151	373.901	189.944	181.984	175.064	65.5047	261.68	253.716	139.767	116.952	129.616	110.961	168.014	97.9455	131.669	202.569	354.607	441.34	153.183	193.811	159.605	90.4083	134.41	160.384	84.6599	112.005	172.129	228.576	210.074	160.489	202.746	60.6514	117.722	93.9497
hsa-miR-345-5p	278.096	-0.262958	0.833377	0.192971	-1.36268	0.172983	0.913715	262.593	194.106	340.254	307.456	189.213	247.437	163.774	336.267	245.288	247.011	507.213	439.306	212.235	189.303	451.338	391.685	268.783	262.761	166.387	153.866	310.988	152.049	232.615	275.927	363.884	544.546	314.025	403.163	271.329	227.759	213.583	374.792	191.896	192.009	566.057	310.548	304.393	577.568	380.916	90.3707	133.418	149.958
hsa-miR-363-5p	35.0229	0.250303	1.18946	0.177455	1.41051	0.158389	0.913715	24.3533	31.9704	31.7994	32.0824	15.4459	44.6061	50.3343	25.6552	11.7738	40.6046	15.6547	29.3523	35.972	36.0576	43.2132	33.3349	45.3944	47.8438	47.8017	28.1101	35.5414	42.9095	40.5979	28.343	35.0483	17.6536	20.1923	22.855	34.8229	73.0221	34.0629	33.765	27.0912	43.7354	34.2546	39.4096	34.2978	28.8303	30.7191	46.0951	29.5459	36.1345
hsa-miR-378a-3p	3390.12	0.276342	1.21112	0.201276	1.37295	0.169769	0.913715	3249.58	2527.95	3208.56	3002.38	3513.95	3358.92	3621.82	3824.46	1375.57	2248.48	657.499	2428.42	3087.59	4678.48	2736.84	2374.19	2648.4	3347.55	4767.3	2549.88	5553.35	3270.45	3356.46	3617.06	5108.81	9344.19	2618.03	2699.64	2219.96	3058.24	3963.26	1885.78	1747.38	1383.53	3869.91	1901.12	2357.97	1774.03	2783.15	2977.38	5078.2	5568.33
hsa-miR-381-3p	28.7203	-0.485873	0.714065	0.358303	-1.35604	0.175087	0.913715	14.8238	60.5155	76.3186	102.485	9.6537	4.20812	36.8117	23.8227	17.6607	5.07558	26.0912	31.3091	26.3794	63.1009	52.8161	28.7051	74.0645	36.4525	56.9943	28.1101	5.65432	20.5219	24.1393	12.5042	35.0483	61.1086	7.65914	2.74261	24.6662	5.21587	16.5711	5.06476	10.1592	18.1342	5.13819	11.0347	30.0106	4.80506	98.301	21.228	13.388	23.4874
hsa-miR-3913-5p	126.023	0.342529	1.26798	0.255203	1.34218	0.179538	0.913715	129.179	84.4933	127.198	181.8	171.836	180.108	79.6334	188.749	39.246	69.3662	43.8333	58.7046	98.3233	115.384	129.64	62.9659	238.918	159.479	220.623	93.2073	250.406	147.385	188.725	133.379	230.907	298.753	76.5914	106.047	43.5286	104.317	139.934	40.5181	58.6975	12.8006	102.764	75.6664	8.57444	53.8166	73.7257	75.2078	146.806	180.673
hsa-miR-3928-3p	7.35972	0.348584	1.27331	0.253441	1.3754	0.169006	0.913715	4.23536	9.13441	6.35988	9.80296	5.79222	6.73299	6.76133	7.33006	3.9246	4.22965	5.21825	1.95682	2.39813	10.2163	4.80147	9.25969	9.55671	3.0377	12.8697	3.6987	16.1552	5.59689	17.5558	8.33617	11.3392	17.6536	9.05172	8.22782	7.98025	6.95449	6.44432	1.68825	6.77279	4.26687	3.42546	4.72915	0	5.76607	0	7.88469	13.388	9.03363
hsa-miR-425-3p	262.419	0.16936	1.12456	0.120927	1.40051	0.16136	0.913715	258.357	204.382	303.154	236.162	218.174	305.51	328.3	284.956	159.928	334.142	147.155	259.279	258.998	158.654	211.265	318.533	298.647	329.591	344.724	263.348	314.219	256.524	234.809	334.28	483.461	290.606	304.277	368.423	278.583	186.033	355.358	259.991	266.396	212.277	309.148	304.242	141.478	161.45	344.053	196.511	212.361	195.126
hsa-miR-451a	2.5081e+06	-0.30088	0.811757	0.203768	-1.47658	0.139788	0.913715	2.64774e+06	1.26454e+06	2.72487e+06	2.48197e+06	3.25033e+06	1.99289e+06	980007	2.27439e+06	3.92744e+06	2.2061e+06	3.08553e+06	3.37078e+06	4.13729e+06	1.0412e+06	6.52547e+06	4.48156e+06	3.58763e+06	2.74273e+06	2.30791e+06	1.57837e+06	1.26755e+06	1.64486e+06	2.52779e+06	1.59239e+06	2.29421e+06	2.04641e+06	2.15706e+06	3.3074e+06	1.80714e+06	2.00019e+06	1.46835e+06	3.90606e+06	3.84429e+06	2.14278e+06	1.97093e+06	3.95347e+06	2.41331e+06	3.49701e+06	4.93114e+06	1.23254e+06	1.21899e+06	1.33831e+06
hsa-miR-454-3p	170.428	0.383311	1.30433	0.259864	1.47504	0.140201	0.913715	207.533	173.554	330.714	315.477	271.269	234.813	335.061	231.813	91.247	46.5261	72.0118	136.977	64.7495	66.1057	124.838	72.2256	419.301	347.817	345.643	318.088	443.46	250.927	77.9041	442.65	641.178	162.956	186.605	68.5651	95.0375	67.8063	93.903	91.1656	277.684	109.872	100.195	122.958	17.1489	80.725	193.53	41.243	42.0106	61.4287
hsa-miR-4732-5p	107.208	0.228883	1.17193	0.157573	1.45255	0.146347	0.913715	90.0015	63.9409	73.1386	53.4707	72.4028	138.026	123.206	98.9558	66.7183	126.889	48.0079	148.718	86.3327	137.019	129.64	95.3749	117.07	94.1688	50.5595	56.2203	77.545	88.6174	102.043	60.854	140.193	116.785	128.117	164.556	184.997	100.84	151.902	158.696	93.6903	114.139	91.6311	111.923	102.893	62.4658	89.0852	137.679	60.4767	119.244
hsa-miR-504-5p	19.1127	-0.468465	0.722733	0.348804	-1.34306	0.179252	0.913715	14.8238	11.418	27.5595	28.5177	17.3767	19.3574	3.75629	10.0788	16.6796	7.61337	32.3531	12.7193	26.3794	60.096	48.0147	5.55582	4.77836	18.2262	8.27337	19.2332	2.42328	10.261	26.3338	4.16808	3.0925	4.07391	16.0146	5.48521	6.5293	8.69311	12.8886	18.5708	28.22	16.0008	9.42002	14.1875	51.4467	9.61012	3.07191	39.4234	8.30978	19.874
hsa-miR-548aa	21.7352	-0.510904	0.701782	0.326608	-1.56428	0.117753	0.913715	9.52957	19.4106	22.2596	10.6941	23.1689	9.25787	24.7915	15.5764	58.8691	18.6104	36.5277	15.6546	17.986	9.61537	50.4154	72.2256	7.16754	13.6697	8.27337	19.2332	6.46208	3.73126	17.5558	26.6757	3.0925	8.14782	61.2732	35.6539	28.2936	10.4317	26.6979	10.1295	42.8944	42.6687	4.28183	7.88192	25.7233	7.68809	61.4381	16.3759	10.1564	7.2269
hsa-miR-548ah-3p	13.3515	0.302269	1.23308	0.203943	1.48213	0.138307	0.913715	10.5884	17.127	25.4395	21.3883	13.5152	10.0995	8.26384	25.6552	14.7173	6.76744	6.26189	14.6762	7.19439	6.0096	4.80147	11.1116	20.308	19.7451	23.9008	13.3153	10.5009	29.8501	13.1669	15.0051	14.4317	10.8638	20.8886	12.7988	9.43121	27.818	5.52371	16.8825	13.5456	10.6672	6.85092	7.88192	0	15.3762	6.14381	14.5563	11.5414	18.0673
hsa-miR-548ap-3p	14.1483	-0.586297	0.66605	0.401379	-1.46071	0.144095	0.913715	9.52957	15.9852	12.7198	3.56471	17.3767	6.73299	13.5227	10.9951	33.3591	18.6104	25.0476	13.6977	10.7916	1.80288	40.8125	47.2244	3.58377	13.6697	5.51558	11.8358	4.84656	0	6.58344	21.674	3.0925	8.14782	38.992	25.5976	13.0586	0	13.8093	10.1295	29.3488	22.4011	0	4.72915	12.8617	7.68809	43.0067	9.09772	5.53985	0
hsa-miR-548t-3p	21.7352	-0.510904	0.701782	0.326608	-1.56428	0.117753	0.913715	9.52957	19.4106	22.2596	10.6941	23.1689	9.25787	24.7915	15.5764	58.8691	18.6104	36.5277	15.6546	17.986	9.61537	50.4154	72.2256	7.16754	13.6697	8.27337	19.2332	6.46208	3.73126	17.5558	26.6757	3.0925	8.14782	61.2732	35.6539	28.2936	10.4317	26.6979	10.1295	42.8944	42.6687	4.28183	7.88192	25.7233	7.68809	61.4381	16.3759	10.1564	7.2269
hsa-miR-5581-3p	9.41948	-0.372784	0.772291	0.256505	-1.45332	0.146134	0.913715	6.35305	2.2836	9.53982	4.45589	7.72296	5.04974	9.0151	5.49755	4.90575	21.1482	25.0476	4.89205	10.7916	6.0096	7.2022	12.9636	2.38918	4.55656	5.51558	0.73974	4.84656	6.5297	9.87516	2.50085	6.185	21.7275	8.35543	11.8846	15.235	12.1704	3.68247	6.75301	9.03039	11.7339	7.70729	9.4583	42.8722	25.9473	3.07191	7.88469	7.38647	9.03363
hsa-miR-576-3p	56.5054	0.345238	1.27036	0.230419	1.49831	0.134054	0.913715	46.589	30.8286	107.058	92.6825	98.4678	63.9634	35.3092	87.0445	17.6607	19.4564	12.5238	44.0285	69.5458	37.2596	43.2132	32.4089	136.183	97.966	86.4107	51.0421	149.436	59.7001	93.2654	70.8574	80.405	123.575	49.4363	37.4823	27.5681	33.0338	61.6814	25.3238	29.3488	25.6012	51.3819	22.0694	4.28722	14.4152	61.4381	44.2756	36.009	75.8825
hsa-miR-6130	5.82683	0.465766	1.38105	0.323929	1.43786	0.150472	0.913715	9.52957	7.99261	15.8997	6.23825	5.79222	9.25787	4.50755	11.9113	3.9246	0	3.13095	1.95682	2.39813	4.80768	0	4.62985	15.5297	10.632	11.9504	7.3974	21.8095	10.261	3.29172	14.1715	19.5858	16.2956	4.17771	1.8284	1.45095	6.95449	2.76185	0	10.1592	2.13343	1.71273	4.72915	0	2.88303	0	5.45863	1.38496	0
hsa-miR-616-5p	12.4044	-0.348731	0.785274	0.253557	-1.37536	0.169021	0.913715	11.6473	6.85081	6.35988	4.45589	22.2035	7.57462	11.2689	7.33006	5.88691	21.9942	35.4841	16.633	8.39346	5.40864	19.2059	24.0752	9.55671	7.59426	4.59632	6.65766	3.23104	13.0594	6.58344	8.33617	9.2775	19.0116	19.496	23.7692	19.5879	6.95449	17.4917	16.8825	23.7048	22.4011	11.9891	18.9166	8.57444	12.4932	9.21572	10.3107	9.69474	5.42018
hsa-miR-6739-3p	3.77061	0.432429	1.3495	0.297342	1.45431	0.14586	0.913715	3.17652	3.4254	3.17994	2.67353	2.89611	2.52487	3.00503	2.74877	3.9246	2.53779	3.13095	1.95682	1.19907	5.40864	4.80147	2.77791	2.38918	2.27828	4.59632	5.91792	2.42328	2.79844	7.68068	2.50085	4.12333	1.35797	0	3.65681	4.35286	3.47724	4.60309	3.3765	3.3864	5.33358	1.71273	3.15277	4.28722	3.84405	0	8.4912	4.61654	5.42018
hsa-miR-6783-5p	5.96418	-0.352354	0.783305	0.242963	-1.45023	0.146993	0.913715	9.52957	2.2836	6.35988	11.5853	6.75759	6.73299	3.00503	12.8276	6.86806	8.4593	8.34919	2.93523	4.79626	6.61057	12.0037	6.48179	2.38918	5.31598	5.51558	5.91792	2.42328	9.32815	4.38896	7.50255	8.24667	2.71594	6.96286	6.39941	7.98025	1.73862	4.60309	1.68825	7.90159	9.60045	5.99456	11.0347	0	4.80506	3.07191	1.81954	5.53985	10.8404
hsa-miR-6808-3p	4.77965	0.391483	1.31174	0.290429	1.34795	0.177675	0.913715	2.11768	2.2836	0	1.78236	4.82685	2.52487	3.75629	5.49755	4.90575	5.92151	4.1746	3.91364	5.99533	3.60576	0	4.62985	7.16754	1.51885	4.59632	5.17818	4.84656	4.66407	4.38896	3.33447	4.12333	1.35797	5.57029	7.31361	4.35286	8.69311	6.44432	6.75301	3.3864	13.8673	8.56365	3.15277	0	13.4542	3.07191	5.45863	5.0782	7.2269
hsa-miR-6868-3p	62.5893	0.726207	1.65428	0.531269	1.36693	0.171648	0.913715	28.5887	34.254	0	60.6001	109.087	80.7959	12.7714	71.4681	53.9633	1.69186	83.4919	0	47.9626	2.40384	55.2169	37.9647	25.0864	51.641	50.5595	97.6457	36.3492	68.0955	130.572	17.5059	72.1583	13.5797	22.2811	60.3373	17.4115	93.8856	0.920618	0	42.8944	101.338	0.856365	108.77	51.4467	260.434	24.5752	4.2456	203.128	164.412
hsa-miR-758-3p	8.85627	-0.517203	0.698725	0.331888	-1.55837	0.119146	0.913715	6.35305	18.2688	6.35988	27.6265	0	1.68325	7.51259	8.24632	12.755	5.92151	3.13095	12.7193	15.5878	12.0192	19.2059	17.5934	9.55671	6.07541	7.3541	5.91792	4.0388	5.59689	16.4586	1.66723	5.15417	6.78985	4.874	1.8284	13.7841	3.47724	11.968	1.68825	2.2576	3.20015	1.71273	6.30553	17.1489	6.72708	27.6471	11.5238	5.53985	3.61345
hsa-miR-9-5p	14.7428	-0.435014	0.739687	0.312024	-1.39417	0.163267	0.913715	6.35305	20.5524	28.6195	29.4089	23.1689	22.7239	13.5227	54.9755	5.88691	5.07558	9.39284	23.4819	17.986	21.6346	14.4044	11.1116	28.6701	15.9479	33.0935	13.3153	21.8095	13.9922	6.58344	17.5059	27.8325	8.14782	8.35543	8.22782	4.35286	0	8.28556	5.06476	16.932	12.8006	7.70729	9.4583	0	43.2455	9.21572	10.9173	8.77144	16.2605
hsa-miR-99b-3p	5.42878	0.580191	1.49505	0.424926	1.36539	0.17213	0.913715	2.11768	5.70901	3.17994	16.9324	4.82685	5.89137	0	1.83252	2.94345	3.38372	0	0.978411	11.9907	4.20672	0	1.85194	17.9188	6.83483	3.67705	10.3564	7.26984	3.73126	7.68068	5.0017	3.0925	1.35797	0	6.39941	5.80382	6.95449	5.52371	1.68825	5.64399	1.06672	3.42546	1.57638	0	2.88303	0	2.42606	22.1594	10.8404
hsa-miR-335-5p	24.9206	-0.338753	0.790725	0.256336	-1.32152	0.18633	0.931648	13.7649	17.127	20.1396	22.2795	28.9611	11.7827	6.76133	28.404	28.4534	19.4564	32.3531	46.9637	56.3561	15.024	62.4191	67.5958	28.6701	15.9479	13.7889	25.1512	18.5785	7.46252	38.4034	15.0051	10.3083	33.9492	29.244	31.0829	18.8624	8.69311	23.0154	42.2063	45.1519	38.4018	13.7018	39.4096	4.28722	18.2592	36.8629	14.5563	9.69474	9.03363
hsa-miR-1260a	1345.06	0.302235	1.23305	0.230941	1.30871	0.190631	0.944721	1212.37	1001.36	1051.5	527.577	385.183	788.602	1018.71	664.287	1367.72	2287.39	924.673	801.318	1717.06	1040.26	436.934	2521.41	1293.74	1098.89	433.892	450.502	674.48	1434.67	678.095	430.146	1592.64	566.273	974.104	2026.79	1220.98	2406.25	520.149	1141.26	959.479	1315.26	1666.49	2309.4	2225.07	1672.16	1606.61	1937.21	3161.41	1474.29
hsa-miR-1260b	1414.97	0.295833	1.22759	0.227324	1.30137	0.193131	0.948716	1232.49	1088.14	1127.82	558.769	411.248	860.14	1077.3	693.607	1434.44	2425.28	1044.69	856.109	1773.42	1068.51	460.941	2636.23	1334.36	1197.61	443.085	474.913	743.947	1569.93	727.47	471.827	1640.06	613.802	1055.57	2077.07	1323.27	2526.22	552.371	1220.61	1044.14	1356.86	1761.54	2388.22	2379.41	1726.94	1686.48	1945.7	3244.97	1564.62
hsa-let-7b-3p	170.057	-0.216694	0.860535	0.19797	-1.09458	0.273702	0.953112	65.6482	106.188	57.2389	40.9942	118.741	47.9726	49.5831	69.6356	229.589	386.59	437.289	141.87	215.832	111.779	151.246	265.753	38.2269	53.9193	37.6898	61.3984	46.0423	111.005	174.461	83.3617	59.7883	103.206	98.8726	213.923	190.075	248.623	159.267	248.173	158.032	260.279	258.622	165.52	441.584	463.208	95.2291	360.876	237.29	133.698
hsa-let-7b-5p	15068.9	0.301616	1.23252	0.255219	1.18179	0.237289	0.953112	15188	13661.7	29540.6	16204.3	18929.9	23699.3	29019.6	19563	3676.37	10477.7	3510.84	12283.9	7055.3	14276.4	13504.1	5138.2	35081.5	18341.7	28162.5	13250.2	36092.3	9587.47	16943.6	20663.7	28763.3	44393.4	14931.8	14427	12741.6	5617.49	18706.9	7372.6	7382.34	5753.87	10531.6	7881.92	2992.48	1208.95	13912.7	8209.17	6081.37	12791.6
hsa-miR-10a-5p	665.832	0.239936	1.18094	0.242639	0.988857	0.322733	0.953112	434.125	709.059	345.554	405.486	696.032	252.487	210.352	310.611	780.996	437.346	544.785	494.097	1050.38	899.037	636.194	568.545	618.797	307.568	258.313	572.559	369.954	428.162	831.708	420.143	617.469	209.127	284.085	495.497	433.11	1157.92	265.138	857.632	433.459	342.416	1049.9	469.762	475.882	2025.81	540.655	2574.65	746.034	542.018
hsa-miR-1178-3p	6.29655	0.397124	1.31688	0.364601	1.0892	0.276066	0.953112	4.23536	6.85081	2.11996	4.45589	2.89611	5.89137	1.50252	4.58129	3.9246	4.22965	8.34919	3.91364	3.5972	13.2211	0	0.925969	1.19459	5.31598	0.919263	8.13714	6.46208	7.46252	10.9724	4.16808	1.03083	0	0.696286	2.74261	2.90191	13.909	5.52371	3.3765	3.3864	10.6672	13.7018	3.15277	12.8617	19.2202	0	15.7694	12.9263	3.61345
hsa-miR-1255a	13.0637	0.397032	1.3168	0.330909	1.19982	0.230208	0.953112	7.41189	10.2762	14.8397	10.6941	3.86148	10.9411	0	10.0788	7.84921	1.69186	7.30554	6.84887	25.1804	18.6298	16.8051	1.85194	14.3351	12.1508	16.5467	6.65766	23.425	13.0594	23.042	10.0034	1.03083	6.78985	6.96286	15.5414	6.5293	20.8635	11.968	0	7.90159	8.53373	11.9891	7.88192	4.28722	24.0253	24.5752	16.3759	11.5414	36.1345
hsa-miR-1289	7.11091	0.290022	1.22266	0.26223	1.10598	0.268734	0.953112	14.8238	9.13441	8.47984	5.34707	5.79222	9.25787	10.5176	10.9951	5.88691	5.07558	2.0873	5.87046	7.19439	8.41345	4.80147	9.25969	4.77836	12.1508	7.3541	3.6987	19.3862	11.1938	6.58344	1.66723	18.555	2.71594	6.96286	7.31361	11.6076	10.4317	0	6.75301	2.2576	4.26687	8.56365	9.4583	0	3.84405	0	10.9173	5.53985	0
hsa-miR-129-1-3p	9.84185	-0.332961	0.793906	0.302447	-1.10089	0.270945	0.953112	13.7649	11.418	3.17994	7.12942	3.86148	5.89137	10.5176	3.66503	45.1329	11.843	10.4365	8.8057	10.7916	5.40864	7.2022	11.1116	0	6.83483	7.3541	7.3974	2.42328	12.1266	4.38896	8.33617	8.24667	9.50579	4.874	5.48521	7.98025	12.1704	10.1268	5.06476	3.3864	5.33358	17.9837	11.0347	17.1489	24.0253	0	7.88469	17.0812	0
hsa-miR-1291	3.30888	0.416936	1.33509	0.419015	0.99504	0.319717	0.953112	9.52957	2.2836	6.35988	0.891178	5.79222	7.57462	0.751259	5.49755	0	2.53779	1.04365	0	1.19907	3.0048	0	0	8.36212	3.0377	5.51558	5.91792	11.3086	5.59689	5.4862	6.66893	3.0925	14.9377	2.08886	0	0.725477	0	2.76185	0	3.3864	0	5.13819	1.57638	0	0.961012	9.21572	4.2456	2.76993	3.61345
hsa-miR-1294	89.528	0.190192	1.14092	0.187689	1.01334	0.310899	0.953112	65.6482	118.747	165.357	61.4913	103.295	118.669	161.521	88.877	46.1141	59.2151	40.7023	76.316	65.9486	126.202	38.4117	55.5582	125.432	102.523	116.746	76.933	118.741	46.6407	116.307	165.89	62.8808	61.1086	91.2134	95.9912	114.625	100.84	112.315	67.5301	41.7656	49.069	88.2056	63.0553	34.2978	27.8693	113.66	73.3883	78.0196	169.832
hsa-miR-1304-3p	40.9074	0.191172	1.14169	0.167036	1.14449	0.25242	0.953112	34.9418	34.254	23.3196	19.6059	48.2685	34.5066	50.3343	33.9015	36.3026	32.1453	49.0515	34.2444	47.9626	48.0768	21.6066	28.7051	16.7242	23.5422	40.4476	96.906	28.2716	40.111	51.5703	53.3515	31.9558	23.0855	42.4734	37.4823	40.6267	22.6021	36.8247	35.4533	38.3792	42.6687	34.2546	42.5624	38.585	41.3235	30.7191	66.1101	65.5549	59.6219
hsa-miR-1304-5p	26.8587	0.158362	1.11602	0.166718	0.949882	0.342172	0.953112	32.8241	22.836	36.0393	20.4971	14.4806	31.1401	15.7764	29.3202	21.5853	31.2994	12.5238	27.3955	31.1757	22.8365	24.0073	18.5194	32.2539	34.9336	38.6091	28.1101	25.8483	31.7157	20.8476	26.6757	32.9867	38.0232	22.9774	28.3403	28.2936	31.2952	37.7453	27.012	18.0608	11.7339	51.3819	23.6458	25.7233	18.2592	18.4314	20.6215	21.2361	34.3278
hsa-miR-1306-3p	27.3609	0.288435	1.22131	0.227465	1.26804	0.204782	0.953112	24.3533	19.4106	31.7994	21.3883	16.4113	32.8233	30.0503	22.9064	23.5476	27.0697	15.6547	30.3307	17.986	33.0528	16.8051	24.0752	64.5078	21.2639	40.4476	36.2473	30.6949	10.261	34.0145	28.343	26.8017	57.0347	34.118	39.3107	36.9993	31.2952	62.602	28.7003	7.90159	18.1342	19.6964	14.1875	8.57444	13.4542	9.21572	16.9824	13.8496	25.2942
hsa-miR-1307-3p	1929.18	0.166895	1.12264	0.177566	0.939904	0.347267	0.953112	1992.74	1686.44	1924.92	2358.95	1551.35	3262.98	3987.68	2553.61	815.336	1643.64	707.594	1107.56	1135.51	2129.8	1745.33	1765.82	2640.04	2720.26	5326.21	2311.69	3116.34	2761.13	1935.53	2833.46	2089.5	1854.99	1755.34	2091.69	1423.39	1630.83	1968.28	1045.03	1614.18	859.774	2791.75	1699.34	904.604	492.038	1280.98	1189.37	2535.87	1488.74
hsa-miR-139-5p	225.787	-0.254802	0.838102	0.267373	-0.952982	0.340599	0.953112	248.828	237.495	170.657	297.653	83.0218	175.058	141.988	196.995	477.82	187.796	260.912	565.521	93.5271	102.764	230.47	171.304	200.691	120.749	175.579	193.812	90.4691	128.728	121.794	66.6893	107.207	129.007	92.606	110.618	335.896	198.203	150.061	280.25	183.994	302.948	201.246	401.978	583.062	1130.15	408.563	123.729	319.927	283.656
hsa-miR-143-3p	250.671	-0.260658	0.834707	0.226185	-1.15241	0.249153	0.953112	265.769	198.673	412.332	386.771	495.235	276.894	117.948	393.991	234.495	101.512	212.904	161.438	334.539	355.769	583.378	133.34	543.538	213.399	491.806	412.035	369.954	192.16	364.284	316.774	292.757	211.843	160.146	152.672	73.9987	142.567	172.155	148.566	223.502	107.738	256.053	195.472	72.8828	91.2961	190.458	100.075	184.2	215
hsa-miR-144-5p	2467.41	0.462192	1.37763	0.452423	1.02159	0.306973	0.953112	4036.3	2020.99	5822.47	2039.91	2297.58	4814.93	3684.92	6490.77	1254.89	165.802	429.983	1082.12	625.912	484.374	3063.34	904.672	8481.58	8475.95	7659.3	6031.84	5803.76	2001.82	809.763	6759.8	2472.97	2163.25	7409.18	1071.44	568.774	290.35	2969.91	693.872	8186.05	1241.66	375.944	1071.94	64.3083	264.278	3157.92	271.718	63.2467	337.858
hsa-miR-152-3p	69.6063	0.175934	1.1297	0.187821	0.936712	0.348907	0.953112	58.2363	98.1949	130.378	104.268	133.221	60.5969	48.0805	113.616	25.5099	29.6075	27.1349	53.8126	61.1523	92.5479	31.2095	41.6686	106.318	73.6643	144.324	96.906	171.245	45.7079	97.6544	116.706	121.638	58.3927	45.9549	47.5385	36.9993	45.2042	69.0463	59.0888	64.3415	30.9348	59.0892	25.2221	51.4467	52.8556	43.0067	63.0775	61.8617	46.9749
hsa-miR-181a-2-3p	815.025	0.142586	1.10388	0.148881	0.957724	0.338202	0.953112	802.602	787.843	593.589	734.331	902.621	813.851	558.936	791.647	617.144	714.81	736.816	786.642	836.947	778.244	876.268	688.921	671.359	770.817	854.915	687.219	702.751	902.965	1069.81	651.055	870.024	226.781	519.429	615.258	606.499	1097.07	859.857	947.11	741.621	802.171	626.003	690.456	475.882	702.499	712.682	1199.69	1396.97	1420.09
hsa-miR-181b-5p	473.196	0.134306	1.09756	0.140484	0.956025	0.33906	0.953112	622.599	431.601	508.79	572.136	732.716	576.513	652.844	694.523	270.798	349.369	198.293	376.688	446.052	422.475	604.985	294.458	445.582	703.988	876.058	452.721	796.451	624.053	523.384	625.212	618.5	351.714	467.208	495.497	393.209	432.917	925.221	440.634	426.686	407.486	397.353	417.742	274.382	291.187	617.453	326.911	376.71	337.858
hsa-miR-185-5p	25922.4	0.129118	1.09363	0.130977	0.985808	0.324227	0.953112	26355.6	24608.1	28917.3	26506.3	35546.9	25984.3	24107.1	32534.5	17808.9	22670.9	11971.7	24862.4	35860.4	19813.1	20351	32671	27126.7	31441	29077.2	31703	41116.6	29129	32329.1	34064.1	23586.5	34711.1	31646.9	30388.1	31466.9	21529.4	28565.8	20934.3	17749.2	20437.2	28735.3	19771	11382.6	20032.3	22388	16314.6	22311.8	22757.5
hsa-miR-18a-3p	1620.64	-0.193407	0.874538	0.16518	-1.17089	0.241644	0.953112	1094.84	1510.6	858.584	881.375	1184.51	1281.79	2075.73	1196.63	2622.62	2254.4	3056.85	1994.98	1498.83	1332.93	1646.9	2237.14	608.046	1013.07	1097.6	1662.94	926.501	1300.34	1487.86	1496.34	1001.97	662.689	2638.92	2027.7	2618.25	1418.72	1710.51	2071.49	2762.17	3667.37	2168.32	1535.4	2289.38	2381.39	1182.68	1980.27	1109.36	1400.21
hsa-miR-18b-5p	4.09358	-0.381723	0.767521	0.398246	-0.95851	0.337806	0.953112	2.11768	3.4254	10.5998	8.0206	1.93074	9.25787	6.76133	8.24632	3.9246	2.53779	2.0873	5.87046	4.79626	1.20192	7.2022	4.62985	15.5297	8.35369	6.43484	4.43844	6.46208	1.86563	0	9.16978	6.185	6.78985	5.57029	1.8284	2.17643	0	3.68247	6.75301	10.1592	5.33358	1.71273	1.57638	0	0.961012	0	0	0.923309	0
hsa-miR-192-5p	8129.6	-0.154208	0.898626	0.156721	-0.983964	0.325133	0.953112	7808.95	8143.33	9642.64	8945.65	16315.7	5649.82	6445.8	11151.8	7355.69	4815.88	9595.31	7863.49	9598.52	9666.45	9144.39	10418.1	10658.1	8036.25	8926.96	7782.07	7437.05	8798.31	13322.7	8129.43	7066.36	3724.91	4462.5	7207.57	3754.35	5412.33	4697.91	5738.37	6057.13	7384.88	4002.65	7152.05	4883.15	10533.6	8671.99	11468.6	8179.13	9947.83
hsa-miR-194-5p	4350.86	-0.205703	0.867116	0.19348	-1.06317	0.287704	0.953112	3837.24	2884.19	3783.07	5193.79	3975.39	3342.93	3427.24	5899.78	5903.58	3566.44	5276.69	7266.66	6367.04	2094.95	8645.04	6647.53	6355.21	4558.83	4613.78	4746.91	3505.68	3769.5	2660.81	4163.91	5298.48	2857.17	3937.5	6080.36	3176.14	3341.63	3912.62	6508.21	6389	5683.47	3930.72	7232.45	4493.01	8154.18	5947.21	2600.13	2131.46	1526.68
hsa-miR-196b-5p	64.3267	0.282361	1.21618	0.3008	0.938701	0.347884	0.953112	84.7073	71.9335	108.118	63.2736	97.5024	111.936	107.43	51.3104	66.7183	45.6802	18.7857	52.8342	39.5691	32.4519	76.8235	31.483	158.88	36.4525	130.535	85.0701	105.817	57.8345	21.9448	153.385	156.687	118.143	106.532	43.8817	50.0579	67.8063	44.1896	54.0241	109.493	50.1357	44.531	59.9026	4.28722	29.7914	58.3662	26.6866	12.4647	28.9076
hsa-miR-199a-5p	766.404	-0.218793	0.859284	0.181575	-1.20497	0.228213	0.953112	711.541	723.902	943.382	516.883	859.179	451.111	372.624	641.38	737.825	565.081	1740.81	935.361	937.669	1490.38	825.852	1116.72	578.181	464.769	470.663	599.19	436.19	414.17	1099.43	386.798	467.998	301.469	781.929	599.716	651.479	671.108	653.638	628.03	469.58	633.63	306.579	1346.23	463.02	430.533	1056.74	884.298	1209.53	1112.94
hsa-miR-2110	528.973	0.142782	1.10403	0.14318	0.997215	0.31866	0.953112	505.067	522.945	348.733	507.971	677.69	588.295	605.514	404.986	512.161	614.991	233.777	453.004	318.951	634.614	379.316	388.907	434.83	432.873	641.646	364.692	617.936	487.862	612.26	340.116	378.316	524.176	469.993	383.965	430.934	719.79	564.339	589.2	529.407	825.639	468.432	472.915	595.924	352.691	319.478	536.159	541.521	576.345
hsa-miR-26a-2-3p	6.96365	-0.457879	0.728056	0.385276	-1.18844	0.234659	0.953112	0	1.1418	4.23992	3.56471	15.4459	4.20812	0.751259	2.74877	20.6042	1.69186	19.8293	12.7193	10.7916	6.0096	14.4044	11.1116	3.58377	3.79713	4.59632	6.65766	7.26984	4.66407	13.1669	6.66893	4.12333	8.14782	11.1406	6.39941	2.17643	10.4317	0	6.75301	10.1592	18.1342	0.856365	1.57638	8.57444	28.8303	12.2876	2.42606	3.69324	3.61345
hsa-miR-27b-3p	467.321	0.201216	1.14967	0.209944	0.958429	0.337846	0.953112	475.42	569.759	974.122	483.018	400.629	617.752	912.028	630.385	339.478	174.261	245.258	414.846	402.886	313.1	369.713	212.047	934.169	792.081	1092.08	820.372	681.749	498.123	336.853	1322.12	887.548	683.059	561.206	272.432	197.33	314.691	352.597	341.027	584.718	299.747	308.291	394.096	214.361	462.247	565.231	271.112	230.366	337.858
hsa-miR-28-3p	326.556	0.230935	1.1736	0.196062	1.17787	0.238849	0.953112	225.533	363.093	289.375	289.633	514.542	277.736	192.322	277.626	242.344	258.009	260.912	306.243	290.174	344.35	175.254	209.269	217.415	206.564	238.089	331.404	415.996	291.971	494.855	223.409	364.915	425.045	186.605	171.87	193.702	432.917	278.947	231.291	136.585	172.808	392.215	245.916	347.265	414.196	227.321	476.114	992.557	317.984
hsa-miR-28-5p	116.57	-0.227864	0.853898	0.19063	-1.19532	0.231962	0.953112	82.5896	103.904	139.917	145.262	94.6063	104.361	49.5831	131.025	166.796	133.657	127.325	221.121	293.771	64.3028	172.853	137.969	145.74	91.8906	89.1685	140.551	147.82	75.558	120.696	102.535	123.7	97.7738	103.747	137.13	100.841	154.737	148.219	131.684	124.168	92.8044	108.758	212.812	68.5956	154.723	175.099	52.7668	74.788	61.4287
hsa-miR-29a-3p	451.292	-0.213546	0.862415	0.184458	-1.15769	0.24699	0.953112	568.598	472.706	702.767	512.427	317.607	431.753	382.391	801.725	503.33	478.796	556.265	519.536	735.027	245.192	511.356	527.803	719.143	438.189	738.168	544.449	592.896	376.857	222.74	576.029	811.266	492.943	425.431	468.985	365.641	387.713	411.516	761.402	567.786	414.953	308.291	660.505	523.041	509.336	513.008	215.313	195.742	251.135
hsa-miR-3064-5p	3.60308	0.379365	1.30077	0.383846	0.988326	0.322993	0.953112	0	2.2836	4.23992	0.891178	6.75759	3.3665	7.51259	7.33006	0.981151	1.69186	3.13095	0.978411	1.19907	7.21153	0	2.77791	7.16754	5.31598	4.59632	3.6987	7.26984	0.932815	2.19448	5.83532	3.0925	8.14782	7.65914	0.914202	2.90191	1.73862	2.76185	3.3765	0	2.13343	0.856365	1.57638	0	0	0	1.21303	3.23158	7.2269
hsa-miR-30c-5p	39972	-0.158361	0.896042	0.142362	-1.11239	0.265971	0.953112	21346.2	28330.4	23688.4	19215.6	28941.8	22675.9	22857.8	25945.7	42588.8	58839.5	80347.4	53439.8	62001.3	35603.3	46408.6	65899.4	18008.4	19670.7	15942.8	24191.7	19799.8	31863.1	38791.8	28117.1	27088.2	13395	50858.1	65007.1	60073.9	35148	37812.5	53721.9	36173.5	64473.4	42674.4	44190.8	53225.9	77023.2	39925.5	67988.5	43440.3	35944.8
hsa-miR-30d-5p	39075.9	-0.122006	0.918909	0.128465	-0.949717	0.342256	0.953112	38870.1	40122.9	33953.3	28843.9	40009.8	37375.7	34753.2	43772.4	34656.2	55587.7	41407.8	46165.3	44566.9	49983.1	38992.7	38532.4	31862.1	30446.2	29191.2	26430.9	28113.3	36177.4	37810.9	29330	45615.4	16868.7	29633.9	41415.2	31411	34558.6	27636.9	44419.6	34860.7	32339.7	32386.9	41028.5	31386.8	40623.9	39326.5	59685.3	58229.9	54471
hsa-miR-3130-5p	16.4667	0.331084	1.25796	0.290158	1.14105	0.253849	0.953112	6.35305	25.1196	16.9597	8.91178	3.86148	18.5157	15.0252	0	17.6607	11.843	21.9166	7.82728	16.7869	5.40864	19.2059	35.1868	4.77836	22.0234	5.51558	13.3153	6.46208	25.186	0	26.6757	22.6783	19.0116	41.7771	20.1124	34.0974	27.818	21.1742	20.259	11.288	14.934	17.9837	6.30553	25.7233	15.3762	6.14381	19.4085	13.388	10.8404
hsa-miR-3140-3p	4.7658	0.343721	1.26903	0.287967	1.19361	0.232629	0.953112	5.29421	4.56721	10.5998	5.34707	5.79222	2.52487	4.50755	5.49755	0.981151	1.69186	2.0873	6.84887	2.39813	3.60576	4.80147	2.77791	10.7513	11.3914	3.67705	6.65766	10.5009	3.73126	2.19448	10.0034	5.15417	1.35797	8.35543	6.39941	6.5293	1.73862	11.0474	1.68825	3.3864	1.06672	5.13819	1.57638	8.57444	1.92202	3.07191	2.42606	1.38496	5.42018
hsa-miR-3163	4.90387	0.385658	1.30646	0.316422	1.21881	0.222918	0.953112	8.47073	10.2762	5.2999	4.45589	4.82685	3.3665	3.75629	8.24632	5.88691	2.53779	1.04365	0.978411	1.19907	6.0096	0	2.77791	2.38918	2.27828	5.51558	7.3974	5.65432	7.46252	6.58344	5.83532	5.15417	1.35797	3.48143	0.914202	5.80382	8.69311	2.76185	1.68825	6.77279	5.33358	5.99456	3.15277	4.28722	10.5711	6.14381	9.70423	2.30827	7.2269
hsa-miR-3199	5.51585	0.306868	1.23702	0.291206	1.05378	0.291982	0.953112	6.35305	4.56721	2.11996	5.34707	7.72296	5.04974	7.51259	1.83252	3.9246	0	6.26189	5.87046	7.19439	4.80768	9.60294	1.85194	0	10.632	14.7082	2.95896	4.84656	7.46252	4.38896	8.33617	2.06167	5.43188	5.57029	7.31361	5.80382	13.909	1.84124	3.3765	9.03039	6.4003	5.13819	3.15277	0	7.68809	6.14381	7.27817	3.69324	3.61345
hsa-miR-32-5p	17.4874	-0.720019	0.60709	0.604934	-1.19024	0.23395	0.953112	16.9415	20.5524	43.4592	27.6265	31.8572	19.3574	21.7865	36.6503	26.4911	0.84593	4.1746	17.6114	4.79626	6.0096	52.8161	5.55582	105.124	46.325	63.4292	30.3293	12.9242	6.5297	3.29172	55.0187	11.3392	52.9608	20.1923	3.65681	0.725477	1.73862	1.84124	1.68825	59.8263	12.8006	0.856365	6.30553	0	1.92202	30.7191	0	0	5.42018
hsa-miR-331-5p	29.6364	0.218044	1.16316	0.195417	1.11579	0.264511	0.953112	31.7652	31.9704	46.6391	35.6471	27.0304	42.0812	39.0654	39.3991	15.6984	18.6104	12.5238	22.5034	25.1804	15.625	26.4081	22.2233	51.3673	43.2873	40.4476	29.5896	76.7372	27.0516	18.6531	59.1868	45.3567	54.3188	27.8514	41.1391	33.372	17.3862	39.5866	20.259	42.8944	23.4678	59.9456	18.9166	12.8617	24.0253	33.791	24.2606	15.6963	18.0673
hsa-miR-337-3p	8.73201	-0.377842	0.769588	0.388272	-0.973136	0.330486	0.953112	2.11768	6.85081	5.2999	10.6941	7.72296	0	6.76133	4.58129	24.5288	6.76744	10.4365	11.7409	13.1897	9.01441	21.6066	20.3713	7.16754	6.07541	0	5.17818	0.80776	0.932815	13.1669	0.833617	6.185	6.78985	5.57029	1.8284	15.9605	0	13.8093	0	6.77279	19.2009	1.71273	6.30553	21.4361	2.88303	33.791	8.4912	6.46316	0
hsa-miR-340-3p	669.977	-0.247444	0.842387	0.240219	-1.03008	0.302973	0.953112	227.651	445.303	261.815	405.486	551.226	382.939	226.129	370.168	1515.88	471.183	1196.02	950.037	1056.38	881.008	1027.51	741.702	203.08	223.271	406.314	568.12	264.945	412.304	905.223	296.768	213.383	93.6999	498.541	536.636	458.502	803.243	347.073	749.584	913.198	964.312	715.065	778.733	921.753	3648.96	666.603	969.817	681.402	579.959
hsa-miR-374a-3p	18.1245	-0.431387	0.741548	0.449163	-0.960424	0.336842	0.953112	22.2357	15.9852	43.4592	31.1912	58.8876	18.5157	24.0403	33.9015	28.4534	0.84593	3.13095	15.6546	3.5972	6.0096	60.0183	6.48179	80.0375	50.1221	34.932	18.4935	46.0423	5.59689	9.87516	34.1783	5.15417	35.3072	18.1034	3.65681	2.90191	5.21587	5.52371	1.68825	44.0231	7.46702	0	6.30553	0	2.88303	36.8629	1.21303	1.84662	9.03363
hsa-miR-375	4.40984	0.300722	1.23176	0.314343	0.95667	0.338734	0.953112	2.11768	2.2836	4.23992	8.0206	10.6191	1.68325	6.01007	2.74877	1.9623	3.38372	4.1746	0	3.5972	2.40384	4.80147	0.925969	3.58377	2.27828	6.43484	3.6987	8.0776	3.73126	6.58344	5.83532	3.0925	4.07391	4.874	3.65681	3.62739	5.21587	4.60309	3.3765	1.1288	2.13343	2.5691	7.88192	0	2.88303	3.07191	3.03257	8.30978	10.8404
hsa-miR-378c	300.728	0.252981	1.19167	0.246537	1.02614	0.304826	0.953112	330.358	238.636	362.513	409.051	349.464	318.976	323.792	482.868	93.2093	164.956	51.1388	208.401	284.178	311.898	244.875	212.047	237.723	388.067	491.806	282.581	700.328	303.165	265.532	378.462	554.588	1332.17	206.101	191.982	154.527	144.306	300.121	111.425	146.744	83.2039	238.069	178.131	137.191	88.4131	337.91	169.218	354.089	404.706
hsa-miR-378d	276.093	0.256029	1.19419	0.259898	0.985114	0.324568	0.953112	368.477	222.651	361.453	388.554	236.516	345.908	270.453	500.277	77.5109	165.802	45.9206	189.812	233.818	301.682	196.86	185.194	234.139	361.487	472.501	228.58	730.215	306.896	204.087	395.134	606.13	1431.3	209.582	181.012	126.233	149.521	279.868	104.672	130.941	78.937	178.124	162.368	145.766	75.9199	285.687	147.383	334.238	261.975
hsa-miR-378g	7.77764	0.273771	1.20896	0.249178	1.0987	0.2719	0.953112	6.35305	7.99261	5.2999	3.56471	5.79222	9.25787	9.76636	10.0788	4.90575	8.4593	0	5.87046	7.19439	9.01441	12.0037	6.48179	2.38918	9.87254	14.7082	5.91792	19.3862	9.32815	4.38896	11.6706	11.3392	17.6536	5.57029	5.48521	5.80382	5.21587	3.68247	1.68825	4.51519	5.33358	11.1327	11.0347	4.28722	3.84405	15.3595	5.45863	7.84813	9.03363
hsa-miR-378i	308.617	0.273358	1.20862	0.254535	1.07395	0.282845	0.953112	353.653	288.876	288.315	316.368	347.533	329.075	445.496	302.365	68.6806	169.186	46.9642	162.416	201.443	457.932	206.463	206.491	261.615	372.119	473.42	221.922	524.236	307.829	367.576	380.129	463.875	568.989	162.931	140.787	179.918	175.601	231.996	135.06	120.781	68.2699	330.557	159.215	252.946	136.464	218.105	312.961	552.6	937.69
hsa-miR-3940-3p	250.516	0.246342	1.1862	0.220751	1.11593	0.264453	0.953112	187.415	182.688	112.358	162.194	140.944	226.397	323.041	134.69	114.795	312.148	365.277	142.848	95.9252	423.076	175.254	317.608	100.345	238.46	95.6034	97.6457	176.899	432.826	205.184	149.217	175.242	191.474	280.603	205.695	428.032	638.074	156.505	234.667	308.162	377.618	435.033	269.562	548.764	189.319	116.732	209.854	316.695	341.471
hsa-miR-3944-5p	4.62556	-0.364411	0.776786	0.291014	-1.25221	0.210493	0.953112	4.23536	3.4254	2.11996	1.78236	0.96537	5.04974	1.50252	3.66503	7.84921	7.61337	7.30554	5.87046	11.9907	3.60576	7.2022	3.70388	0	2.27828	1.83853	2.21922	2.42328	2.79844	2.19448	2.50085	0	2.71594	6.26657	10.0562	4.35286	13.909	2.76185	5.06476	6.77279	8.53373	6.85092	6.30553	12.8617	11.5321	0	4.2456	1.38496	1.80673
hsa-miR-425-5p	21606.3	-0.174733	0.885931	0.18168	-0.961762	0.336169	0.953112	19098.3	17112.2	14007.6	18344	14057.7	18237.2	11775.2	18010.9	22203.4	49985.1	30427.6	27142.1	31200.9	8475.35	33653.5	36739.7	19360.7	19316	15038.2	15949.5	18748.1	23467.8	16432.3	13133.6	23790.6	23477.9	21140.6	33941.6	23356	24391.1	22667.4	32730.1	20361.3	23848.6	31309.6	35966.8	27052.4	23671.6	24802.6	11048.3	12921.7	8048.96
hsa-miR-431-5p	3.9827	-0.544746	0.685512	0.434636	-1.25334	0.210083	0.953112	0	6.85081	10.5998	9.80296	3.86148	1.68325	3.00503	6.4138	6.86806	2.53779	1.04365	3.91364	13.1897	5.40864	4.80147	5.55582	5.97295	9.11311	1.83853	0.73974	1.61552	2.79844	6.58344	0	6.185	6.78985	2.78514	0	5.07834	0	8.28556	1.68825	0	2.13343	0.856365	6.30553	0	0.961012	9.21572	1.21303	0.461654	0
hsa-miR-4433a-5p	4.72766	-0.477515	0.718214	0.379663	-1.25773	0.208489	0.953112	1.05884	4.56721	5.2999	6.23825	9.6537	9.25787	1.50252	3.66503	5.88691	5.07558	7.30554	8.8057	9.59252	0	2.40073	4.62985	3.58377	0.759426	3.67705	3.6987	1.61552	2.79844	2.19448	0.833617	5.15417	8.14782	13.2294	0.914202	11.6076	1.73862	3.68247	3.3765	3.3864	6.4003	3.42546	4.72915	8.57444	2.88303	3.07191	4.85212	3.69324	0
hsa-miR-4448	7.8132	0.28525	1.21862	0.264061	1.08024	0.280035	0.953112	2.11768	4.56721	7.41986	6.23825	5.79222	10.0995	9.76636	10.9951	5.88691	8.4593	5.21825	6.84887	3.5972	7.21153	14.4044	5.55582	4.77836	27.3393	14.7082	8.13714	8.0776	5.59689	5.4862	6.66893	9.2775	9.50579	9.748	0.914202	2.17643	8.69311	9.20618	13.506	12.4168	10.6672	8.56365	6.30553	12.8617	10.5711	3.07191	5.45863	2.30827	3.61345
hsa-miR-4454	5.0695	-0.361818	0.778183	0.347256	-1.04193	0.297443	0.953112	3.17652	2.2836	5.2999	4.45589	1.93074	3.3665	2.25378	4.58129	3.9246	13.5349	1.04365	7.82728	10.7916	0.60096	7.2022	18.5194	5.97295	3.79713	6.43484	2.21922	2.42328	1.86563	2.19448	5.83532	4.12333	4.07391	6.96286	7.31361	3.62739	3.47724	1.84124	10.1295	7.90159	14.934	7.70729	4.72915	12.8617	1.92202	3.07191	3.03257	3.23158	1.80673
hsa-miR-4473	113.915	-0.234704	0.849859	0.214867	-1.09232	0.274692	0.953112	77.2954	106.188	52.999	136.35	101.364	78.271	50.3343	69.6356	200.155	104.049	235.865	147.74	109.115	105.168	112.834	73.1516	58.5349	75.1832	77.2181	71.0151	71.0829	99.8112	87.7792	65.0221	72.1583	42.0971	78.6803	68.5651	74.7242	194.726	91.1411	150.254	109.493	169.608	166.135	74.09	270.095	476.662	64.51	187.413	158.347	135.504
hsa-miR-4504	7.58473	0.384735	1.30562	0.297641	1.29261	0.196145	0.953112	7.41189	4.56721	10.5998	10.6941	9.6537	9.25787	4.50755	8.24632	7.84921	0.84593	3.13095	9.78411	7.19439	3.0048	4.80147	2.77791	31.0593	12.1508	11.9504	5.91792	12.9242	5.59689	8.77792	6.66893	16.4933	13.5797	5.57029	2.74261	0.725477	5.21587	5.52371	5.06476	4.51519	3.20015	6.85092	6.30553	0	4.80506	3.07191	4.2456	5.53985	12.6471
hsa-miR-4508	88.4115	0.354726	1.27874	0.344652	1.02923	0.303372	0.953112	108.002	50.2393	369.933	76.6413	25.0996	131.293	60.1007	73.3006	33.3591	60.9069	8.34919	69.4672	41.9673	84.1345	43.2132	50.0023	235.334	123.786	107.554	20.7127	162.36	82.0877	31.82	144.216	110.299	533.682	64.7546	159.985	66.7439	62.5904	24.8567	57.4006	88.0463	40.5352	60.8019	58.3262	30.0106	2.88303	61.4381	41.243	30.4692	43.3614
hsa-miR-4635	16.0952	0.261837	1.199	0.256691	1.02005	0.307706	0.953112	13.7649	13.7016	4.23992	8.0206	12.5498	17.6741	6.76133	27.4877	7.84921	16.9186	8.34919	18.5898	29.9766	15.625	14.4044	19.4454	14.3351	13.6697	19.3045	14.0551	8.88536	31.7157	5.4862	5.83532	8.24667	1.35797	8.35543	9.14202	9.43121	50.42	16.5711	10.1295	14.6744	8.53373	16.2709	14.1875	17.1489	23.0643	27.6471	8.4912	32.7775	9.03363
hsa-miR-5010-3p	1109.88	0.238363	1.17965	0.200365	1.18964	0.234187	0.953112	948.722	951.121	754.706	532.033	1197.06	1158.92	1050.26	610.228	821.223	1090.4	1139.66	494.097	479.626	1636.42	422.529	789.852	424.079	770.817	692.205	439.406	814.222	1545.67	1457.14	1081.2	962.799	946.505	1070.89	712.163	1144.08	1563.02	799.096	906.591	589.233	898.175	1955.08	1035.68	943.189	1160.9	577.518	1139.03	2140.69	1922.36
hsa-miR-503-5p	181.828	0.227607	1.17089	0.192273	1.18377	0.236502	0.953112	221.298	90.2023	295.734	290.524	131.29	162.433	273.458	158.513	155.022	232.631	57.4007	111.539	121.106	109.976	122.437	109.264	342.847	317.44	274.86	137.592	443.46	264.919	86.682	310.939	345.329	297.395	127.42	204.781	137.115	142.567	233.837	157.007	248.336	81.0705	178.98	201.777	51.4467	113.399	165.883	203.182	122.338	216.807
hsa-miR-532-5p	2841.68	0.151402	1.11065	0.150848	1.00367	0.315536	0.953112	3434.88	3034.91	4101.06	2689.58	3926.16	3150.2	3079.41	2911.87	1726.83	2019.23	922.586	1831.58	3651.15	2725.96	2129.45	2600.12	3967.23	3738.65	4037.4	2634.21	3635.73	3047.51	3593.46	4167.25	4186.21	3580.97	2448.84	2976.64	2160.47	2828.74	3108.93	2044.47	1907.67	1462.47	4543.87	2465.46	1393.35	1711.56	2307	2025.76	3170.64	3225
hsa-miR-548am-3p	10.8738	0.296311	1.228	0.245109	1.20889	0.226704	0.953112	12.7061	11.418	13.7797	16.9324	9.6537	9.25787	9.76636	18.3252	8.83036	4.22965	3.13095	6.84887	5.99533	13.8221	2.40073	8.33372	11.9459	15.1885	12.8697	9.61662	5.65432	14.925	9.87516	10.0034	12.37	6.78985	13.2294	9.14202	6.5293	22.6021	3.68247	15.1943	7.90159	7.46702	5.13819	6.30553	0	13.4542	9.21572	15.7694	16.1579	30.7143
hsa-miR-548ap-5p	19.5965	0.305955	1.23624	0.283668	1.07857	0.280781	0.953112	54.0009	29.6868	41.3392	18.7147	14.4806	44.6061	48.0805	26.5715	13.7361	9.30522	11.4801	13.6977	5.99533	9.61537	0	5.55582	80.0375	27.3393	34.932	65.0971	23.425	15.8578	15.3614	53.3515	24.74	13.5797	20.8886	9.14202	12.3331	15.6476	23.0154	8.44126	25.9624	14.934	25.691	14.1875	12.8617	3.84405	24.5752	6.67166	9.23309	7.2269
hsa-miR-548av-5p	9.11094	0.336069	1.26231	0.328908	1.02177	0.306888	0.953112	22.2357	9.13441	25.4395	14.2588	8.68833	8.41624	17.2789	17.4089	5.88691	0.84593	4.1746	1.95682	2.39813	5.40864	7.2022	4.62985	25.0864	22.0234	22.0623	9.61662	26.6561	6.5297	3.29172	37.5127	25.7708	14.9377	4.17771	10.0562	2.90191	1.73862	6.44432	1.68825	6.77279	2.13343	4.28183	9.4583	0	1.92202	12.2876	4.85212	1.38496	3.61345
hsa-miR-548j-5p	17.676	0.307447	1.23752	0.288388	1.06609	0.286384	0.953112	54.0009	27.4032	40.2792	16.9324	14.4806	37.8731	41.3192	22.9064	11.7738	6.76744	10.4365	12.7193	5.99533	9.01441	0	4.62985	69.2862	24.3016	30.3357	58.4395	21.8095	15.8578	14.2641	45.8489	20.6167	12.2217	18.7997	9.14202	10.1567	15.6476	21.1742	8.44126	24.8336	12.8006	23.1219	14.1875	8.57444	3.84405	21.5033	6.06514	7.84813	7.2269
hsa-miR-548k	9.01788	0.353104	1.27731	0.329269	1.07239	0.283546	0.953112	22.2357	9.13441	25.4395	14.2588	8.68833	8.41624	17.2789	17.4089	5.88691	0.84593	3.13095	1.95682	2.39813	5.40864	7.2022	4.62985	25.0864	22.0234	22.0623	9.61662	26.6561	6.5297	3.29172	37.5127	25.7708	14.9377	4.17771	9.14202	2.90191	1.73862	6.44432	1.68825	6.77279	2.13343	4.28183	9.4583	0	1.92202	12.2876	4.85212	0.923309	3.61345
hsa-miR-548p	7.12406	0.253032	1.19171	0.218292	1.15915	0.246397	0.953112	5.29421	9.13441	12.7198	10.6941	7.72296	5.89137	4.50755	12.8276	8.83036	4.22965	4.1746	8.8057	4.79626	3.0048	2.40073	5.55582	10.7513	9.87254	11.9504	6.65766	6.46208	14.925	7.68068	8.33617	8.24667	5.43188	10.4443	6.39941	5.07834	13.909	2.76185	8.44126	6.77279	5.33358	3.42546	7.88192	0	8.6491	6.14381	7.27817	6.46316	9.03363
hsa-miR-625-3p	664.543	-0.149025	0.90186	0.13323	-1.11856	0.263329	0.953112	553.774	622.282	413.392	409.942	956.682	546.214	648.336	706.435	861.45	883.15	1074.96	701.52	645.097	819.109	600.183	862.078	367.933	586.277	626.018	625.08	426.497	814.347	1036.89	677.73	508.201	192.832	644.761	775.243	604.323	850.186	530.276	536.864	556.498	795.771	644.843	791.345	878.881	542.011	506.864	916.443	1211.38	554.665
hsa-miR-625-5p	36.0678	-0.268349	0.830269	0.228605	-1.17385	0.240454	0.953112	22.2357	37.6794	32.8594	25.8442	24.1343	25.2487	111.938	54.0592	38.2649	35.529	24.0039	63.5967	26.3794	25.8413	48.0147	35.1868	13.1405	37.9713	16.5467	17.7538	29.0794	16.7907	40.5979	46.6825	22.6783	24.4435	53.614	40.2249	44.2541	43.4656	70.8876	35.4533	90.3039	51.2024	29.9728	45.7151	34.2978	40.3625	27.6471	57.0124	30.4692	39.748
hsa-miR-641	33.6871	-0.255941	0.837441	0.208473	-1.22769	0.219563	0.953112	38.1183	30.8286	30.7394	20.4971	20.2728	26.932	26.2941	29.3202	66.7183	32.9913	32.3531	39.1364	68.3467	26.4423	16.8051	50.0023	23.8918	20.5045	12.8697	20.7127	16.963	27.0516	29.6255	30.0102	29.8942	14.9377	29.9403	51.1953	42.8032	45.2042	21.1742	27.012	30.4776	22.4011	69.3656	50.4443	68.5956	111.477	24.5752	32.7518	56.3218	36.1345
hsa-miR-6503-5p	4.0149	-0.319774	0.801196	0.319448	-1.00102	0.316818	0.953112	3.17652	1.1418	1.05998	7.12942	5.79222	3.3665	0.751259	4.58129	5.88691	3.38372	6.26189	2.93523	1.19907	3.0048	2.40073	10.1857	1.19459	2.27828	6.43484	2.21922	4.0388	0	9.87516	2.50085	1.03083	5.43188	2.78514	1.8284	4.35286	6.95449	5.52371	10.1295	3.3864	1.06672	2.5691	3.15277	8.57444	6.72708	9.21572	6.06514	2.30827	1.80673
hsa-miR-6511a-3p	293.736	-0.161242	0.894255	0.171433	-0.940554	0.346934	0.953112	241.416	191.823	165.357	221.012	200.797	225.555	282.473	205.242	388.536	727.499	404.936	187.855	143.888	281.25	259.279	340.757	162.464	218.715	169.144	201.209	245.559	134.325	175.558	216.74	164.933	309.617	306.366	398.592	481.717	229.498	441.896	337.65	428.944	533.358	232.931	359.415	360.127	234.487	147.451	334.796	241.907	354.118
hsa-miR-6511b-3p	134.232	-0.17589	0.885221	0.184631	-0.95266	0.340762	0.953112	91.0603	74.2171	64.6588	98.0296	104.26	116.144	123.958	89.7933	155.022	388.282	159.678	134.042	73.143	162.86	117.636	136.118	48.9782	104.801	84.5722	59.919	113.894	105.408	108.627	48.3498	80.405	78.7623	100.961	195.639	180.644	135.613	139.934	128.307	213.343	258.145	93.3438	173.402	137.191	121.087	55.2943	178.922	120.03	166.219
hsa-miR-6511b-5p	16.7636	0.400532	1.31999	0.395846	1.01184	0.311616	0.953112	6.35305	13.7016	12.7198	10.6941	11.5844	15.1492	9.0151	5.49755	17.6607	20.3023	0	17.6114	7.19439	39.6634	0	22.2233	14.3351	13.6697	27.5779	22.1922	19.3862	16.7907	13.1669	0	6.185	8.14782	4.17771	10.9704	39.1758	41.7269	16.5711	10.1295	13.5456	12.8006	15.4146	9.4583	0	23.0643	0	14.5563	16.6196	65.0421
hsa-miR-6513-3p	115.703	-0.218853	0.859248	0.206906	-1.05774	0.290173	0.953112	60.3539	75.3589	45.5791	102.485	67.5759	105.203	61.6032	109.951	180.532	151.421	209.773	189.812	158.277	100.36	194.459	154.637	68.0916	64.5512	79.0566	114.66	57.351	106.341	116.307	85.8625	67.0042	12.2217	107.924	140.787	140.017	166.908	98.5061	157.007	161.418	174.942	166.991	186.013	145.766	374.795	132.092	152.235	74.3264	66.8488
hsa-miR-6513-5p	5.25829	-0.305608	0.809101	0.288771	-1.05831	0.289916	0.953112	5.29421	6.85081	5.2999	5.34707	2.89611	8.41624	4.50755	4.58129	6.86806	2.53779	5.21825	5.87046	8.39346	4.20672	2.40073	12.0376	2.38918	2.27828	9.19263	1.47948	3.23104	1.86563	4.38896	6.66893	4.12333	10.8638	5.57029	12.7988	4.35286	6.95449	11.0474	5.06476	6.77279	6.4003	6.85092	6.30553	0	0.961012	3.07191	6.06514	5.53985	5.42018
hsa-miR-6514-3p	7.90517	-0.258318	0.836062	0.272955	-0.946374	0.343958	0.953112	4.23536	6.85081	1.05998	7.12942	10.6191	4.20812	3.00503	6.4138	9.81151	8.4593	14.6111	10.7625	5.99533	9.61537	16.8051	6.48179	3.58377	6.07541	4.59632	11.8358	1.61552	3.73126	9.87516	4.16808	2.06167	0	6.26657	3.65681	5.07834	10.4317	1.84124	6.75301	13.5456	17.0675	5.99456	7.88192	8.57444	14.4152	9.21572	12.1303	9.23309	3.61345
hsa-miR-664a-3p	143.493	0.268356	1.20443	0.231779	1.15781	0.246942	0.953112	77.2954	62.7991	98.5782	49.906	56.9568	87.5289	70.6183	56.808	88.3036	411.968	154.46	107.625	157.078	76.9229	57.6176	242.604	46.589	119.989	41.3668	25.8909	48.4656	187.496	71.3206	80.0272	264.924	133.081	149.701	184.669	252.466	215.589	59.8401	221.161	76.7583	101.338	201.246	198.624	222.936	158.567	215.033	172.25	260.373	117.437
hsa-miR-664b-3p	25.0324	0.204577	1.15235	0.201383	1.01586	0.309695	0.953112	13.7649	12.5598	18.0197	12.4765	6.75759	20.199	18.0302	16.4926	12.755	60.061	34.4404	12.7193	16.7869	16.8269	24.0073	23.1492	17.9188	16.7074	10.1119	8.87688	16.963	13.9922	13.1669	20.8404	38.1408	33.9492	29.244	23.7692	60.2146	20.8635	16.5711	32.0768	15.8032	23.4678	33.3982	34.6804	30.0106	20.1812	18.4314	31.5388	42.9339	57.8152
hsa-miR-6764-5p	4.60264	0.324623	1.25234	0.309646	1.04837	0.294469	0.953112	7.41189	3.4254	1.05998	0	2.89611	4.20812	1.50252	5.49755	4.90575	7.61337	0	6.84887	4.79626	3.60576	4.80147	6.48179	4.77836	3.79713	3.67705	5.17818	5.65432	1.86563	5.4862	7.50255	0	0	5.57029	0.914202	5.07834	5.21587	8.28556	3.3765	2.2576	8.53373	4.28183	6.30553	21.4361	4.80506	0	4.2456	5.0782	1.80673
hsa-miR-6802-3p	26.9134	0.190253	1.14096	0.196126	0.970059	0.332017	0.953112	18.0003	15.9852	6.35988	16.0412	28.9611	21.8822	22.5378	9.16258	44.1518	37.2209	19.8293	17.6114	19.185	28.2451	19.2059	26.8531	17.9188	20.5045	18.3853	10.3564	20.194	23.3204	30.7227	15.0051	22.6783	16.2956	29.244	22.855	31.1955	41.7269	23.0154	16.8825	18.0608	33.0682	47.9564	29.9513	25.7233	24.0253	18.4314	27.2932	52.167	41.5547
hsa-miR-6855-3p	11.8887	0.244743	1.18488	0.238598	1.02576	0.305007	0.953112	13.7649	7.99261	8.47984	8.0206	7.72296	13.466	9.76636	10.0788	13.7361	12.6889	7.30554	4.89205	9.59252	12.0192	9.60294	10.1857	4.77836	6.83483	11.0312	5.91792	5.65432	15.8578	9.87516	9.16978	5.15417	8.14782	11.1406	8.22782	19.5879	27.818	12.8886	13.506	13.5456	16.0008	13.7018	6.30553	21.4361	7.68809	9.21572	12.7368	18.9278	7.2269
hsa-miR-6894-3p	8.31935	0.268044	1.20417	0.241522	1.10981	0.267081	0.953112	4.23536	13.7016	2.11996	2.67353	3.86148	5.89137	9.76636	10.9951	12.755	10.9971	5.21825	6.84887	4.79626	12.6202	2.40073	9.25969	1.19459	6.83483	7.3541	13.3153	8.88536	9.32815	4.38896	5.83532	4.12333	4.07391	9.05172	1.8284	9.43121	15.6476	3.68247	6.75301	7.90159	11.7339	11.9891	14.1875	17.1489	13.4542	0	7.88469	14.3113	5.42018
hsa-miR-7-1-3p	17.0145	-0.287066	0.819567	0.228516	-1.25622	0.209037	0.953112	11.6473	5.70901	28.6195	12.4765	5.79222	8.41624	9.76636	13.7439	26.4911	19.4564	30.2658	24.4603	33.5738	12.0192	16.8051	34.2609	11.9459	9.87254	3.67705	8.13714	9.69312	14.925	7.68068	10.0034	26.8017	19.0116	13.2294	26.5118	24.6662	15.6476	7.36494	30.3885	16.932	12.8006	11.9891	23.6458	34.2978	24.9863	43.0067	21.8345	10.1564	9.03363
hsa-miR-744-5p	712.45	0.104723	1.07529	0.10195	1.02721	0.304323	0.953112	720.012	973.957	662.488	535.598	511.646	716.222	836.902	711.016	684.843	625.988	531.217	560.629	624.713	1109.37	566.573	640.771	629.549	729.808	839.287	639.136	711.637	797.557	647.372	904.474	558.712	378.874	722.745	723.134	707.34	864.095	489.769	697.248	616.324	641.097	674.816	720.407	655.945	683.279	583.662	907.952	1047.49	838.321
hsa-miR-769-3p	6.51872	0.322422	1.25043	0.30312	1.06368	0.287475	0.953112	6.35305	5.70901	2.11996	9.80296	1.93074	5.89137	9.76636	10.9951	0.981151	5.92151	3.13095	4.89205	3.5972	3.60576	7.2022	7.40776	5.97295	9.11311	10.1119	5.17818	12.9242	5.59689	1.09724	10.837	8.24667	25.8014	9.05172	9.14202	10.8822	5.21587	7.36494	6.75301	5.64399	9.60045	11.9891	12.6111	0	0.961012	3.07191	6.06514	2.76993	5.42018
hsa-miR-7976	831.105	-0.127817	0.915215	0.126608	-1.00955	0.312712	0.953112	623.657	769.574	676.267	515.992	672.863	621.119	672.376	742.169	619.106	959.284	1720.98	867.85	822.559	1081.73	739.426	905.598	493.365	597.668	518.464	650.232	635.707	807.817	917.293	730.248	613.346	729.23	719.263	861.178	747.242	881.481	727.288	840.75	502.315	955.778	750.176	595.873	1041.8	1401.15	602.093	1276.71	1051.65	1344.2
hsa-miR-92a-3p	902297	0.149534	1.10921	0.13746	1.08783	0.276668	0.953112	867385	1.06643e+06	561452	649078	1.06447e+06	943748	1.23177e+06	956588	1.02649e+06	815326	794555	805164	606466	1.16263e+06	718472	541998	592261	766353	860769	833773	837958	1.14903e+06	1.04904e+06	807648	884447	323251	924206	696683	990301	1.4256e+06	517092	859439	1.10691e+06	1.22169e+06	665070	772284	1.02056e+06	1.10444e+06	675745	1.41277e+06	986229	1.17195e+06
hsa-miR-933	6.50589	-0.293306	0.81603	0.276083	-1.06238	0.288063	0.953112	2.11768	7.99261	5.2999	2.67353	5.79222	13.466	15.7764	9.16258	9.81151	5.07558	8.34919	9.78411	2.39813	9.61537	2.40073	3.70388	1.19459	6.07541	3.67705	5.17818	4.0388	4.66407	17.5558	8.33617	4.12333	0	5.57029	5.48521	1.45095	6.95449	11.0474	1.68825	9.03039	5.33358	7.70729	3.15277	8.57444	10.5711	6.14381	6.06514	9.69474	5.42018
hsa-miR-146a-5p	1389.65	0.148726	1.10859	0.160905	0.924308	0.355326	0.956557	2003.33	964.822	2372.24	2054.17	1685.54	2207.58	995.418	1941.55	614.2	1085.33	576.094	986.238	1609.15	823.917	1721.33	950.971	2309.14	1294.82	2201.64	1270.87	2680.15	1155.76	1597.58	1549.69	2631.72	1990.78	745.722	1140.01	1216.63	1225.73	1856.89	1455.27	897.395	824.572	1007.94	950.559	548.764	823.587	1873.86	1090.51	1077.5	1458.03
hsa-miR-18b-3p	14.8021	-0.200429	0.870292	0.215619	-0.929552	0.352603	0.956557	7.41189	13.7016	8.47984	12.4765	9.6537	15.9909	24.0403	10.9951	10.7927	21.1482	22.9603	14.6762	19.185	9.01441	16.8051	20.3713	5.97295	11.3914	13.7889	7.3974	11.3086	8.39533	10.9724	9.16978	17.5242	32.5913	23.6737	13.713	23.2153	6.95449	10.1268	30.3885	10.1592	30.9348	18.84	25.2221	12.8617	23.0643	6.14381	16.3759	11.5414	5.42018
hsa-miR-224-5p	7.97201	0.322388	1.2504	0.348851	0.924143	0.355412	0.956557	5.29421	2.2836	23.3196	8.0206	11.5844	5.89137	18.0302	2.74877	3.9246	9.30522	2.0873	0.978411	2.39813	10.2163	0	9.25969	8.36212	17.4668	26.6586	6.65766	11.3086	6.5297	7.68068	10.0034	13.4008	5.43188	14.622	5.48521	5.80382	12.1704	7.36494	10.1295	0	2.13343	5.13819	4.72915	0	2.88303	18.4314	18.8019	9.23309	5.42018
hsa-miR-25-5p	29.8404	-0.190457	0.876328	0.206773	-0.921095	0.357001	0.956557	27.5299	39.963	28.6195	18.7147	30.8918	36.1898	60.8519	27.4877	13.7361	24.532	21.9166	22.5034	22.7822	62.4999	24.0073	37.0388	35.8377	15.9479	25.7394	24.4114	25.8483	9.32815	30.7227	35.0119	29.8942	55.6768	56.3992	46.6243	37.7248	8.69311	45.1103	16.8825	18.0608	27.7346	25.691	15.7638	25.7233	13.4542	18.4314	35.7844	25.391	43.3614
hsa-miR-130b-5p	1324.08	0.185417	1.13715	0.204899	0.90492	0.365508	0.962595	832.249	1294.8	555.43	929.499	1497.29	1176.59	1272.63	1184.72	1280.4	1228.29	1187.67	1036.14	851.336	2279.44	823.452	890.783	561.457	901.439	1150	1341.15	1211.64	1494.37	1798.38	924.481	909.195	192.832	1045.13	915.116	1420.48	1603.01	1222.58	774.908	1365.85	1718.48	1225.46	805.532	1037.51	1500.14	924.643	4248.63	1928.33	2101.22
hsa-miR-142-5p	26198.6	-0.205417	0.867288	0.225182	-0.912229	0.361648	0.962595	27977.8	19094.3	12968.9	16248.8	46236.4	15742.6	11101.3	25933.8	50273.2	30050	30843	30242.7	41865.4	8605.75	52163.1	64832.7	20696.3	27795	21767.2	26513	14346.6	20419.3	35387.1	17019.1	13216.3	11037.6	29985.5	32603.2	20652.2	22993.3	25179.8	28050.3	59329.7	34128.5	13778.9	34360.4	12960.3	12144.3	34224.1	15951.9	12612.9	11138.5
hsa-miR-146b-5p	837.303	0.171068	1.12589	0.188831	0.905932	0.364972	0.962595	1218.73	1055.02	1416.13	939.302	811.876	765.036	898.505	1491.67	653.446	311.302	438.333	814.038	1052.78	853.364	845.058	507.431	2073.81	996.367	2175.9	1158.43	1362.69	1007.44	629.816	1253.76	1827.67	463.068	412.201	471.728	364.915	1116.2	513.705	621.277	682.923	426.687	637.992	710.949	501.605	1495.33	1158.11	823.04	389.636	505.883
hsa-miR-769-5p	53.237	-0.183949	0.88029	0.203541	-0.903746	0.36613	0.962595	67.7658	61.6573	77.3785	77.5325	56.9568	59.7553	45.8268	83.3794	29.4345	38.9128	43.8333	23.4819	64.7495	69.1105	84.0257	42.5946	74.0645	46.325	68.0255	80.6317	98.5467	53.1704	62.5427	61.6876	54.6342	196.906	36.2069	42.0533	26.8427	33.0338	41.4278	38.8298	14.6744	27.7346	40.2492	36.2568	25.7233	45.1675	15.3595	38.8169	70.6331	63.2354
hsa-miR-1292-5p	50.8087	0.111171	1.0801	0.123917	0.897136	0.369646	0.9628	49.7655	53.6647	46.6391	41.8854	42.4763	63.9634	45.8268	37.5666	36.3026	69.3662	28.1785	33.266	39.5691	68.5095	64.8198	38.8907	57.3403	39.4902	60.6714	52.5216	44.4268	33.5813	50.4731	46.6825	47.4183	58.3927	59.8806	74.0503	72.5477	78.238	64.4432	65.8418	48.5383	56.536	55.6637	36.2568	51.4467	35.5574	43.0067	43.0625	37.8557	39.748
hsa-miR-654-3p	81.9205	-0.281059	0.822987	0.312753	-0.898662	0.368833	0.9628	21.1768	125.598	92.2183	90.009	37.6494	18.5157	51.8368	64.138	152.078	54.1395	61.5753	176.114	131.897	160.456	184.856	172.23	80.0375	70.6266	53.3173	69.5356	8.0776	34.5141	79.0013	30.0102	31.9558	31.2333	39.6883	24.6834	190.075	64.329	118.76	20.259	67.7279	58.6694	22.2655	55.1734	167.202	9.61012	313.334	81.8795	34.6241	52.395
hsa-miR-23b-3p	589.355	0.159299	1.11674	0.180341	0.883322	0.377062	0.964605	464.831	454.437	991.081	557.877	321.468	721.272	677.635	601.981	258.043	826.473	443.551	478.443	624.713	337.74	492.15	519.469	586.543	628.805	450.439	285.54	583.203	559.689	399.395	746.087	1558.62	1063.29	926.756	671.024	679.772	573.745	616.814	661.795	422.171	252.812	781.005	783.463	973.199	517.985	1019.87	343.287	653.703	509.497
hsa-miR-3176	3.81196	0.361231	1.28452	0.410569	0.879829	0.378952	0.964605	11.6473	3.4254	7.41986	0	2.89611	4.20812	4.50755	0	0.981151	0.84593	1.04365	0	2.39813	4.20672	4.80147	8.33372	5.97295	2.27828	0.919263	2.21922	7.26984	2.79844	3.29172	10.0034	4.12333	10.8638	2.08886	6.39941	1.45095	0	5.52371	1.68825	0	2.13343	2.5691	1.57638	4.28722	0	0	4.85212	3.23158	3.61345
hsa-miR-4511	17.6698	0.182726	1.13503	0.205103	0.890901	0.372982	0.964605	36.0006	17.127	21.1996	13.3677	17.3767	9.25787	17.2789	21.9902	14.7173	13.5349	7.30554	6.84887	31.1757	12.6202	7.2022	17.5934	16.7242	13.6697	22.0623	25.1512	25.8483	19.5891	25.2365	21.674	31.9558	35.3072	9.05172	12.7988	12.3331	6.95449	16.5711	8.44126	12.4168	12.8006	18.84	6.30553	17.1489	24.0253	33.791	23.0476	13.8496	10.8404
hsa-miR-548q	5.8826	0.234273	1.17631	0.265948	0.880897	0.378374	0.964605	8.47073	5.70901	9.53982	11.5853	4.82685	13.466	4.50755	6.4138	3.9246	6.76744	0	2.93523	3.5972	3.0048	2.40073	0.925969	14.3351	3.79713	9.19263	11.0961	9.69312	4.66407	3.29172	7.50255	7.21583	12.2217	5.57029	6.39941	5.07834	3.47724	12.8886	8.44126	4.51519	7.46702	11.1327	9.4583	0	1.92202	0	3.63909	4.15489	3.61345
hsa-miR-877-5p	6.96462	0.226181	1.16973	0.255624	0.88482	0.376254	0.964605	4.23536	13.7016	7.41986	8.0206	1.93074	3.3665	6.76133	9.16258	4.90575	6.76744	3.13095	3.91364	2.39813	8.41345	4.80147	8.33372	2.38918	6.07541	3.67705	2.21922	11.3086	8.39533	2.19448	9.16978	17.5242	16.2956	4.17771	6.39941	6.5293	6.95449	5.52371	5.06476	9.03039	6.4003	9.42002	4.72915	21.4361	7.68809	6.14381	9.70423	6.00151	3.61345
hsa-miR-126-3p	12401.7	0.242168	1.18277	0.288443	0.839569	0.40115	0.965155	15371.2	10302.5	20439.6	20449.9	12439.8	14785.7	10619.8	21710.7	9990.08	3785.53	3142.43	11585.4	10647.7	7820.3	19097.8	3916.85	28142.1	22905.1	31246.7	16798	17366	13612.6	6109.43	17114.1	24988.4	14955.3	14068.5	10274.7	3029.59	12420.7	11043.7	9229.68	22798.3	6125.09	7750.96	9412.59	2130.75	5416.26	20839.8	3011.95	3924.06	4825.76
hsa-miR-3614-5p	4.6298	-0.339145	0.79051	0.406659	-0.833978	0.404293	0.965155	9.52957	4.56721	4.23992	3.56471	7.72296	5.04974	0.751259	10.0788	2.94345	1.69186	2.0873	1.95682	2.39813	14.4231	7.2022	3.70388	1.19459	8.35369	11.0312	4.43844	5.65432	0.932815	5.4862	0.833617	2.06167	4.07391	0	0	2.17643	1.73862	8.28556	1.68825	0	1.06672	3.42546	3.15277	8.57444	1.92202	0	1.81954	4.15489	14.4538
hsa-miR-423-5p	32118.9	0.14511	1.10581	0.172591	0.840772	0.400476	0.965155	23350.6	30518.1	24591.5	19335	22726.7	31682.9	28108.3	15429.8	21831.6	34319.4	16908.2	21470.2	17108.3	49819.6	33487.8	25804	27540.1	22545.8	18053.4	11079.1	19263.5	18824.2	27654.8	17135.8	24536.9	49866	23949.4	37431.1	34056.8	34530.8	34481.7	36749.9	17874.5	26260.4	34650.2	25496.4	45127.3	22154.2	17497.6	56761.9	40702.2	67121.6
hsa-miR-4435	16.6986	0.246827	1.18659	0.284271	0.86828	0.385241	0.965155	19.0591	15.9852	2.11996	21.3883	9.6537	10.0995	7.51259	25.6552	0	32.1453	6.26189	19.5682	14.3888	12.0192	9.60294	5.55582	16.7242	25.8205	31.2549	13.3153	9.69312	13.0594	35.1117	10.0034	10.3083	24.4435	5.57029	34.7397	2.90191	10.4317	11.0474	16.8825	18.0608	23.4678	5.13819	15.7638	8.57444	15.3762	24.5752	40.03	17.5429	25.2942
hsa-miR-450a-5p	117.286	-0.235346	0.849481	0.284718	-0.826593	0.408468	0.965155	110.119	59.3737	218.356	140.806	102.329	124.56	193.073	80.6307	202.117	65.9825	146.111	192.747	141.49	90.1441	201.662	59.262	220.999	177.706	145.244	115.399	316.642	139.922	61.4455	208.404	83.4975	105.922	190.782	107.876	34.8229	41.7269	145.458	121.554	191.896	89.6042	59.0892	214.388	60.0211	180.67	122.876	49.7342	38.779	65.0421
hsa-miR-451b	97.243	-0.155809	0.897629	0.187764	-0.829814	0.406644	0.965155	101.649	77.6425	122.958	99.8119	109.087	109.411	34.5579	91.6258	109.889	76.1337	70.9681	121.323	121.106	79.9277	216.066	158.341	191.134	179.225	142.486	91.7278	44.4268	66.2298	125.085	52.5178	71.1275	77.4043	64.0583	102.391	50.0579	52.1587	53.3958	89.4774	119.653	60.8029	75.3601	91.4302	90.0317	98.9842	119.804	81.8795	89.0993	92.143
hsa-miR-4707-3p	18.2765	-0.570102	0.673569	0.658642	-0.865572	0.386725	0.965155	29.6476	26.2614	27.5595	0	13.5152	33.665	0	25.6552	26.4911	45.6802	16.6984	15.6546	14.3888	8.41345	52.8161	25.9271	15.5297	0	21.1431	0	0	0	21.9448	25.8421	25.7708	0	24.37	27.4261	25.3917	34.7724	12.8886	0	21.4472	9.60045	17.9837	0	0	0	30.7191	3.63909	0	23.4874
hsa-miR-501-3p	1278.2	0.104953	1.07546	0.123731	0.848233	0.396308	0.965155	1501.44	1187.47	1190.36	986.534	1606.38	1110.1	909.023	1031.71	1066.51	1216.45	1021.73	852.196	1410.1	1593.75	1034.72	1637.11	1310.46	1206.73	1040.61	944.648	1222.14	1250.9	1442.87	1042.02	1384.41	1018.48	847.38	1363.07	1561.23	1159.66	992.426	1144.64	947.062	1296.06	1553.45	1694.61	1243.29	561.231	924.643	1616.36	1742.28	2207.82
hsa-miR-636	97.0663	-0.129786	0.913967	0.154376	-0.840713	0.400509	0.965155	65.6482	97.0531	47.6991	108.724	85.9179	100.153	78.1309	91.6258	137.361	174.261	103.321	71.424	44.3654	99.1585	84.0257	93.5229	46.589	63.7918	96.5226	73.2343	69.4674	74.6252	87.7792	60.0204	72.1583	89.626	88.4283	89.5918	86.3318	165.169	81.0143	96.2304	156.903	185.609	132.737	148.18	120.042	181.631	61.4381	72.7817	90.9459	122.857
hsa-miR-6721-5p	3.97964	0.278446	1.21289	0.329983	0.84382	0.39877	0.965155	1.05884	3.4254	3.17994	1.78236	5.79222	8.41624	4.50755	5.49755	1.9623	5.07558	0	0.978411	0	6.61057	9.60294	3.70388	9.55671	1.51885	6.43484	5.91792	4.0388	1.86563	3.29172	4.16808	2.06167	0	2.08886	6.39941	4.35286	0	7.36494	5.06476	1.1288	4.26687	2.5691	4.72915	0	1.92202	0	3.03257	2.30827	9.03363
hsa-miR-6775-3p	8.72066	-0.250833	0.840411	0.303326	-0.826943	0.40827	0.965155	9.52957	10.2762	1.05998	5.34707	13.5152	4.20812	6.76133	3.66503	5.88691	20.3023	8.34919	6.84887	4.79626	12.0192	9.60294	8.33372	1.19459	6.83483	3.67705	5.17818	2.42328	2.79844	3.29172	3.33447	4.12333	2.71594	8.35543	10.9704	4.35286	15.6476	8.28556	13.506	3.3864	7.46702	10.2764	7.88192	8.57444	5.76607	0	21.8345	17.0812	14.4538
hsa-miR-6852-5p	5.13045	0.230974	1.17363	0.264836	0.87214	0.383132	0.965155	3.17652	2.2836	4.23992	1.78236	7.72296	2.52487	6.01007	3.66503	6.86806	4.22965	1.04365	3.91364	3.5972	8.41345	4.80147	4.62985	1.19459	4.55656	1.83853	2.95896	4.84656	5.59689	5.4862	7.50255	1.03083	10.8638	6.96286	3.65681	6.5293	3.47724	7.36494	10.1295	9.03039	5.33358	3.42546	1.57638	4.28722	4.80506	9.21572	3.03257	8.30978	10.8404
hsa-miR-6885-3p	7.68231	0.226907	1.17032	0.273356	0.83008	0.406493	0.965155	6.35305	3.4254	4.23992	3.56471	9.6537	8.41624	7.51259	4.58129	4.90575	18.6104	6.26189	4.89205	2.39813	7.21153	0	6.48179	3.58377	12.1508	6.43484	4.43844	8.0776	8.39533	7.68068	2.50085	8.24667	1.35797	8.35543	10.9704	5.80382	13.909	4.60309	5.06476	10.1592	18.1342	11.1327	15.7638	12.8617	15.3762	0	6.67166	7.84813	1.80673
hsa-miR-7-5p	17016.1	0.208471	1.15546	0.251056	0.830377	0.406325	0.965155	21883.1	13729	40859.1	20873.2	27646.3	29388.7	23896.8	25712.9	5206.97	3970.79	2982.75	8854.62	12363.6	22387	16629.9	7424.42	46365.6	33382.1	36014	19728.1	42789.5	22306.4	16393.9	29607.6	37190.4	16260.3	7806.76	7572.33	5261.16	6792.8	12498.3	7956.73	11081.4	8197.72	11662	7240.33	1453.37	5206.76	14951	7493.49	9241.86	30940.2
hsa-miR-766-3p	29.3607	-0.19177	0.875531	0.219706	-0.872848	0.382746	0.965155	20.118	28.545	41.3392	17.8236	10.6191	32.8233	18.0302	15.5764	23.5476	70.2122	42.7896	22.5034	15.5878	18.6298	21.6066	51.8543	7.16754	18.9857	5.51558	12.5756	16.1552	20.5219	16.4586	19.1732	27.8325	46.171	29.9403	23.7692	44.9796	64.329	21.1742	37.1416	13.5456	41.602	36.8237	48.8679	81.4572	58.6217	24.5752	30.9322	39.7023	21.6807
hsa-miR-937-3p	21.4643	0.249306	1.18863	0.290752	0.85745	0.391196	0.965155	7.41189	23.9778	7.41986	13.3677	27.9957	13.466	30.8016	17.4089	31.3968	12.6889	26.0912	9.78411	4.79626	36.6586	12.0037	7.40776	13.1405	24.3016	36.7705	51.7818	22.6173	15.8578	34.0145	12.5042	6.185	5.43188	11.1406	9.14202	14.5095	20.8635	23.0154	5.06476	21.4472	29.8681	13.7018	9.4583	21.4361	32.6744	6.14381	37.6039	27.2376	34.3278
hsa-miR-943	10.2192	-0.203533	0.868421	0.238292	-0.854134	0.393031	0.965155	10.5884	12.5598	2.11996	11.5853	14.4806	6.73299	9.0151	14.6601	12.755	14.3808	13.5674	12.7193	4.79626	23.4375	4.80147	6.48179	3.58377	6.83483	12.8697	10.3564	9.69312	17.7235	10.9724	4.16808	8.24667	1.35797	9.05172	8.22782	5.07834	10.4317	8.28556	5.06476	16.932	11.7339	12.8455	11.0347	4.28722	6.72708	6.14381	13.9498	21.2361	12.6471
hsa-miR-130b-3p	108.512	0.14101	1.10268	0.176006	0.801167	0.423035	0.968971	128.12	65.0827	94.3382	146.153	74.3335	109.411	94.6586	123.695	63.7748	154.805	44.8769	120.345	146.286	48.0768	168.051	93.5229	121.848	123.786	78.1374	77.6727	193.862	95.1471	79.0013	130.878	161.841	112.711	99.5689	144.444	181.369	104.317	136.251	143.501	139.971	89.6042	137.018	110.347	81.4572	78.803	168.955	109.173	46.1654	61.4287
hsa-miR-1538	8.2988	0.214725	1.16048	0.269814	0.795824	0.426134	0.968971	10.5884	9.13441	4.23992	5.34707	6.75759	10.0995	13.5227	7.33006	3.9246	6.76744	1.04365	1.95682	1.19907	16.8269	7.2022	9.25969	5.97295	7.59426	12.8697	3.6987	5.65432	10.261	13.1669	6.66893	8.24667	2.71594	6.26657	14.6272	5.07834	6.95449	11.0474	11.8178	11.288	9.60045	7.70729	4.72915	0	4.80506	6.14381	12.7368	16.1579	5.42018
hsa-miR-190b	6.6171	0.265663	1.20219	0.326801	0.81292	0.416264	0.968971	6.35305	3.4254	13.7797	10.6941	8.68833	5.89137	7.51259	9.16258	3.9246	3.38372	1.04365	12.7193	1.19907	1.20192	4.80147	6.48179	22.6972	13.6697	17.466	8.87688	24.2328	5.59689	5.4862	13.3379	11.3392	4.07391	8.35543	9.14202	2.90191	3.47724	8.28556	5.06476	4.51519	4.26687	5.99456	4.72915	0	0	12.2876	1.81954	0.923309	1.80673
hsa-miR-20a-5p	775.008	0.279877	1.21409	0.349102	0.801706	0.422723	0.968971	837.543	645.118	1673.71	1221.81	1284.91	921.578	1226.81	1819.69	525.897	135.349	200.381	521.493	482.024	346.754	729.823	253.716	1661.67	1057.12	2093.16	1538.66	1666.41	890.838	373.062	2382.48	2009.09	2145.59	1086.21	327.284	258.27	166.908	387.58	287.003	1486.63	417.086	248.346	482.373	21.4361	112.438	1148.89	180.741	121.415	261.975
hsa-miR-3615	20749.7	0.162359	1.11912	0.201846	0.80437	0.421183	0.968971	11466.2	26769.5	9956.39	14370.2	13275.8	19927.1	12757.9	12929.3	24180.5	14180.3	20216.5	15691.7	14832.4	26802.2	16332.2	13151.5	6693.28	10550.7	19960.9	21255.7	14134.2	16851.3	25559.1	12921.1	10560.9	8775.2	12063.2	12492.6	15877.8	28308.2	19131.4	14957.9	21407.7	23881.7	29411.9	17936.1	19013.8	35080.8	9839.31	38514.3	28118	41224
hsa-miR-548h-3p	17.9167	-0.249069	0.841439	0.314995	-0.790706	0.429116	0.968971	23.2945	6.85081	8.47984	1.78236	12.5498	23.5655	10.5176	14.6601	13.7361	32.1453	22.9603	11.7409	31.1757	14.4231	38.4117	40.7427	9.55671	9.11311	7.3541	2.95896	14.5397	1.86563	0	10.0034	12.37	13.5797	43.1697	38.3965	44.9796	27.818	1.84124	16.8825	31.6064	23.4678	17.1273	40.986	0	13.4542	24.5752	6.06514	12.9263	18.0673
hsa-miR-548z	17.9167	-0.249069	0.841439	0.314995	-0.790706	0.429116	0.968971	23.2945	6.85081	8.47984	1.78236	12.5498	23.5655	10.5176	14.6601	13.7361	32.1453	22.9603	11.7409	31.1757	14.4231	38.4117	40.7427	9.55671	9.11311	7.3541	2.95896	14.5397	1.86563	0	10.0034	12.37	13.5797	43.1697	38.3965	44.9796	27.818	1.84124	16.8825	31.6064	23.4678	17.1273	40.986	0	13.4542	24.5752	6.06514	12.9263	18.0673
hsa-miR-628-3p	8.99715	0.195489	1.14511	0.243888	0.801554	0.422811	0.968971	11.6473	10.2762	12.7198	6.23825	5.79222	10.0995	9.0151	9.16258	13.7361	11.843	2.0873	4.89205	10.7916	9.01441	4.80147	5.55582	16.7242	6.83483	11.0312	14.7948	10.5009	11.1938	5.4862	18.3396	8.24667	20.3695	9.748	9.14202	18.1369	12.1704	5.52371	6.75301	12.4168	11.7339	6.85092	6.30553	8.57444	12.4932	9.21572	6.67166	3.69324	10.8404
hsa-miR-6733-5p	5.77263	0.208744	1.15568	0.261605	0.797933	0.42491	0.968971	4.23536	6.85081	4.23992	11.5853	5.79222	7.57462	4.50755	7.33006	0	6.76744	2.0873	4.89205	4.79626	4.80768	7.2022	4.62985	7.16754	9.87254	6.43484	8.13714	12.9242	4.66407	6.58344	7.50255	8.24667	6.78985	8.35543	8.22782	2.17643	8.69311	1.84124	5.06476	3.3864	3.20015	3.42546	3.15277	12.8617	1.92202	9.21572	2.42606	3.23158	9.03363
hsa-miR-6837-3p	4.60741	0.245866	1.1858	0.308238	0.797649	0.425074	0.968971	2.11768	3.4254	2.11996	2.67353	7.72296	3.3665	2.25378	3.66503	6.86806	4.22965	4.1746	0.978411	7.19439	6.0096	2.40073	0	2.38918	2.27828	5.51558	5.91792	1.61552	5.59689	9.87516	2.50085	4.12333	2.71594	2.08886	3.65681	3.62739	12.1704	1.84124	5.06476	1.1288	4.26687	3.42546	3.15277	0	8.6491	3.07191	8.4912	8.77144	3.61345
hsa-miR-7855-5p	9.67132	0.215442	1.16106	0.265428	0.811676	0.416977	0.968971	8.47073	13.7016	8.47984	8.0206	10.6191	13.466	6.76133	12.8276	6.86806	3.38372	10.4365	3.91364	5.99533	11.4182	4.80147	8.33372	5.97295	7.59426	7.3541	14.0551	7.26984	19.5891	5.4862	14.1715	8.24667	12.2217	8.35543	13.713	5.07834	8.69311	10.1268	10.1295	4.51519	9.60045	6.85092	4.72915	12.8617	0.961012	9.21572	10.9173	22.1594	16.2605
hsa-miR-122-5p	21.997	-0.34155	0.789193	0.443231	-0.770591	0.440949	0.979887	81.5308	13.7016	63.5988	6.23825	9.6537	18.5157	3.75629	29.3202	14.7173	48.218	0	7.82728	13.1897	11.4182	16.8051	73.1516	89.5942	6.07541	37.6898	9.61662	62.1975	12.1266	19.7503	32.511	56.6958	2.71594	2.78514	35.6539	27.5681	0	32.2216	5.06476	2.2576	3.20015	10.2764	3.15277	17.1489	1.92202	21.5033	7.27817	15.2346	12.6471
hsa-miR-324-3p	291.476	-0.147795	0.902629	0.19146	-0.771935	0.440153	0.979887	248.828	221.509	191.856	282.503	225.897	253.329	289.235	213.488	212.91	783.331	381.976	302.329	184.656	122.596	333.702	450.021	213.831	233.144	148.001	181.976	349.76	196.824	181.045	208.404	339.144	631.456	387.831	484.527	467.207	259.055	491.61	427.128	313.806	384.018	286.882	351.534	433.009	136.464	221.177	161.939	226.211	186.093
hsa-miR-6503-3p	17.9242	-0.183873	0.880337	0.238237	-0.771805	0.44023	0.979887	30.7064	13.7016	16.9597	25.8442	19.3074	23.5655	8.26384	18.3252	22.5665	16.0727	19.8293	7.82728	5.99533	25.8413	9.60294	22.2233	21.5026	11.3914	23.9008	11.8358	10.5009	12.1266	24.1393	11.6706	23.7092	12.2217	9.748	8.22782	5.80382	6.95449	7.36494	25.3238	10.1592	6.4003	13.7018	12.6111	8.57444	23.0643	18.4314	55.1928	21.6978	30.7143
hsa-miR-93-5p	3880.14	0.190827	1.14142	0.244932	0.779101	0.43592	0.979887	5504.92	3511.04	6577.18	5867.52	3331.49	4777.9	6396.97	5906.2	1919.13	3577.44	1387.01	2575.18	3058.82	1839.54	4222.89	2963.1	6723.15	5846.82	6768.53	5275.09	7221.37	3852.52	2289.94	8737.14	8500.25	6374.31	5194.29	4627.69	3652.78	1735.14	4220.11	2922.36	4568.25	2449.18	3558.2	4193.18	544.477	629.463	4423.54	1455.63	1715.51	2411.98
hsa-miR-4677-3p	25.019	0.14495	1.10569	0.18982	0.763619	0.445094	0.985189	32.8241	36.5376	22.2596	16.9324	37.6494	26.0903	18.0302	24.739	12.755	13.5349	18.7857	16.633	26.3794	42.6682	19.2059	24.0752	26.281	22.0234	21.1431	27.3704	13.7319	37.3126	47.1813	26.6757	23.7092	14.9377	11.8369	18.284	25.3917	22.6021	16.5711	21.9473	12.4168	25.6012	17.1273	7.88192	17.1489	22.1033	24.5752	30.9322	26.3143	45.1681
hsa-let-7d-3p	2161.09	-0.124418	0.917374	0.179338	-0.693763	0.487831	0.987984	1440.02	2421.76	2132.68	1306.47	2054.31	2073.76	2957.71	1857.25	3961.89	1965.94	2760.45	2341.34	1378.92	2879.2	1572.48	1604.71	1296.13	1545.43	1917.58	1749.49	1882.08	1793.8	2351.39	2174.91	1593.67	1156.99	2395.92	1943.59	2328.78	3280.78	1978.41	1882.4	2972.13	3504.16	1875.44	1964.17	4827.41	7453.61	1735.63	2648.04	1631.03	1479.71
hsa-miR-101-3p	5688.38	0.12328	1.08921	0.346491	0.355797	0.721993	0.987984	7604.6	5213.46	15948.5	10311.8	12769	8090.53	7716.93	15888.8	2654.99	579.462	1180.37	2361.88	2077.98	4920.66	7718.36	2610.31	22200.2	11654.2	12569.1	7323.43	15037.3	5704.16	2931.83	18756.4	8060.09	7444.39	5532.69	1663.85	496.226	1189.22	3683.39	1399.56	6876.64	2133.43	1064.46	3691.89	175.776	843.768	6242.11	1515.68	1028.1	3949.5
hsa-miR-106a-5p	185.428	0.167735	1.12329	0.268769	0.624087	0.53257	0.987984	236.122	159.852	394.313	383.207	187.282	251.646	288.483	333.518	85.3601	101.512	67.8372	159.481	194.249	69.7114	194.459	90.745	447.971	289.341	406.314	319.568	421.651	212.682	107.53	344.284	498.923	301.469	285.477	112.447	154.527	57.3745	129.807	75.9714	225.76	106.672	106.189	171.826	17.1489	40.3625	196.602	72.1752	60.9384	75.8825
hsa-miR-107	3150.17	0.101943	1.07322	0.239553	0.425555	0.670432	0.987984	4290.42	2390.93	4388.32	4353.4	3848.93	3826.02	2758.62	5199.76	1718	2984.44	1241.94	2142.72	2730.27	1004.81	5881.8	2899.21	6352.83	4779.83	4830.73	4302.33	5297.29	2649.19	1475.79	4559.05	6545.79	6772.2	3546.88	4155.96	2693.7	1110.98	4271.67	2604.97	5430.65	2143.03	2313.9	4440.67	990.348	1129.19	4365.18	1246.99	916.384	1383.95
hsa-miR-10b-5p	24.2172	-0.112663	0.924879	0.268932	-0.418929	0.675268	0.987984	21.1768	14.8434	8.47984	8.0206	18.342	9.25787	5.25881	12.8276	103.021	45.6802	16.6984	20.5466	20.3841	22.8365	14.4044	20.3713	14.3351	15.9479	11.0312	8.87688	10.5009	13.9922	30.7227	18.3396	14.4317	14.9377	20.8886	14.6272	12.3331	33.0338	18.4124	18.5708	10.1592	14.934	36.8237	55.1734	34.2978	47.0896	9.21572	35.1778	63.7083	25.2942
hsa-miR-1180-3p	2425.68	0.0813961	1.05804	0.127449	0.638659	0.523045	0.987984	1981.09	1951.34	1538.03	1258.34	2679.87	2296.79	2490.42	2029.51	3375.16	2747.58	2472.4	2083.04	1530.01	3031.24	2220.68	2290.85	1773.97	2150.69	2470.06	2010.61	2257.69	2100.7	2844.05	1799.78	1404	1702.89	2462.76	2788.32	2538.45	3472.03	2659.66	2231.87	2105.21	3627.9	3889.61	2367.73	2889.59	4260.16	1237.98	2230.15	2449.08	2406.56
hsa-miR-1234-3p	8.26463	-0.100052	0.933	0.246862	-0.405294	0.685262	0.987984	3.17652	13.7016	5.2999	6.23825	4.82685	3.3665	12.0201	4.58129	6.86806	17.7645	10.4365	5.87046	5.99533	9.61537	4.80147	10.1857	3.58377	8.35369	6.43484	4.43844	10.5009	7.46252	4.38896	7.50255	5.15417	5.43188	13.2294	7.31361	5.07834	13.909	11.0474	8.44126	18.0608	17.0675	9.42002	6.30553	12.8617	5.76607	9.21572	10.9173	6.92482	5.42018
hsa-miR-1238-3p	8.16428	0.180382	1.13318	0.313648	0.575109	0.565217	0.987984	1.05884	5.70901	7.41986	8.91178	14.4806	7.57462	10.5176	5.49755	4.90575	10.1512	3.13095	0.978411	3.5972	14.4231	4.80147	4.62985	4.77836	3.79713	9.19263	13.3153	9.69312	5.59689	13.1669	5.0017	1.03083	1.35797	6.26657	3.65681	3.62739	13.909	2.76185	11.8178	6.77279	7.46702	11.1327	12.6111	0	2.88303	3.07191	14.5563	11.0797	12.6471
hsa-miR-126-5p	82.1383	0.144954	1.1057	0.376981	0.384513	0.700598	0.987984	82.5896	87.9187	204.576	101.594	102.329	85.8457	114.191	127.36	60.8314	26.2238	28.1785	76.316	51.5598	13.2211	151.246	29.631	154.102	164.036	154.436	111.701	163.975	65.297	51.5703	207.571	173.18	244.435	205.404	98.7338	32.6465	39.9883	88.3793	62.4653	186.252	41.602	23.9782	63.0553	12.8617	10.5711	116.732	8.4912	8.30978	21.6807
hsa-miR-1273a	4.40345	0.15808	1.1158	0.313841	0.503694	0.614476	0.987984	3.17652	12.5598	3.17994	1.78236	1.93074	8.41624	3.00503	4.58129	1.9623	1.69186	1.04365	1.95682	1.19907	7.81249	4.80147	5.55582	4.77836	6.83483	3.67705	2.21922	8.0776	2.79844	6.58344	1.66723	2.06167	10.8638	2.08886	2.74261	4.35286	3.47724	5.52371	3.3765	4.51519	2.13343	5.99456	3.15277	0	4.80506	6.14381	4.85212	3.69324	5.42018
hsa-miR-1273g-3p	3.81146	0.168147	1.12361	0.37847	0.44428	0.65684	0.987984	1.05884	3.4254	3.17994	2.67353	3.86148	1.68325	11.2689	5.49755	0.981151	4.22965	3.13095	1.95682	0	8.41345	0	0.925969	2.38918	6.07541	0.919263	1.47948	4.84656	6.5297	6.58344	5.0017	3.0925	5.43188	1.39257	0	1.45095	3.47724	1.84124	0	2.2576	0	4.28183	1.57638	25.7233	4.80506	0	3.03257	6.92482	9.03363
hsa-miR-1284	32.7634	0.11645	1.08406	0.174732	0.66645	0.505124	0.987984	18.0003	31.9704	24.3795	18.7147	40.5455	29.4568	31.5529	22.9064	29.4345	39.7587	39.6587	30.3307	43.1663	29.4471	19.2059	43.5206	33.4485	31.8959	19.3045	25.8909	21.0018	43.8423	27.431	36.6791	49.48	19.0116	33.4217	35.6539	45.7051	41.7269	9.20618	42.2063	25.9624	19.2009	45.3873	34.6804	47.1594	49.9726	33.791	50.9472	38.3173	28.9076
hsa-miR-1285-3p	472.248	0.0586277	1.04147	0.11535	0.50826	0.611271	0.987984	489.185	435.026	405.972	320.824	326.295	393.038	444.745	395.823	496.462	423.811	448.769	524.428	695.458	280.649	439.334	563.915	430.052	470.844	444.923	366.171	346.529	446.818	483.883	496.835	371.1	605.655	463.03	592.403	590.539	698.926	506.34	567.253	444.747	513.091	792.138	422.471	711.679	855.3	479.217	508.866	379.48	361.345
hsa-miR-1285-5p	26.1433	-0.0647826	0.956089	0.188401	-0.343854	0.730956	0.987984	14.8238	21.6942	13.7797	11.5853	10.6191	26.932	17.2789	11.9113	34.3403	43.1424	46.9642	28.3739	17.986	17.4279	24.0073	32.4089	7.16754	15.9479	14.7082	7.3974	12.1164	23.3204	12.0696	10.0034	29.8942	47.5289	24.37	34.7397	39.9013	26.0793	21.1742	15.1943	25.9624	28.8014	29.9728	28.3749	51.4467	69.1928	33.791	44.2756	40.6256	28.9076
hsa-miR-1301-3p	49.3576	0.104498	1.07512	0.155087	0.673803	0.500437	0.987984	55.0597	43.3885	71.0187	23.1706	25.0996	69.0132	60.8519	36.6503	50.0387	49.9098	32.3531	29.3523	34.7729	88.3412	31.2095	35.1868	46.589	61.5135	47.8017	33.2883	44.4268	33.5813	26.3338	38.3464	53.6033	43.455	58.488	66.7367	64.5675	31.2952	64.4432	27.012	72.2431	50.1357	46.2437	53.597	25.7233	32.6744	43.0067	64.897	57.2452	81.3026
hsa-miR-1306-5p	242.386	-0.101408	0.932123	0.1949	-0.520311	0.602847	0.987984	193.768	200.957	166.417	149.718	187.282	302.985	283.976	148.434	296.308	519.401	342.317	198.617	184.656	163.461	110.434	324.089	129.016	255.927	129.616	144.989	187.4	235.069	208.476	190.898	213.383	59.7507	238.13	288.888	325.739	299.043	233.837	325.833	212.214	388.285	356.248	217.541	381.563	135.503	150.523	209.247	335.623	354.118
hsa-miR-1307-5p	31.0508	-0.0666325	0.954864	0.168672	-0.395042	0.692812	0.987984	26.471	21.6942	40.2792	40.103	41.5109	21.0406	43.573	25.6552	18.6419	40.6046	43.8333	20.5466	17.986	36.0576	19.2059	41.6686	41.8106	33.4147	37.6898	25.1512	65.4286	34.5141	52.6675	52.5178	36.0792	27.1594	22.2811	29.2545	22.4898	20.8635	17.4917	18.5708	13.5456	20.2676	30.8291	26.7985	12.8617	36.5184	30.7191	25.4736	44.3188	37.9412
hsa-miR-132-3p	38.8746	0.149631	1.10929	0.222372	0.672884	0.501021	0.987984	54.0009	36.5376	41.3392	68.6207	27.9957	39.5563	44.3243	54.0592	18.6419	43.1424	35.4841	22.5034	22.7822	16.8269	28.8088	38.8907	41.8106	31.1365	35.8513	33.2883	52.5044	41.9767	12.0696	56.6859	102.053	80.1202	30.6366	38.3965	36.9993	55.6359	28.5391	62.4653	36.1216	26.6679	42.8183	72.5136	55.7339	72.0759	33.791	36.9974	19.3895	16.2605
hsa-miR-132-5p	47.0755	0.116701	1.08425	0.179459	0.650296	0.515501	0.987984	42.3536	28.545	30.7394	75.7501	47.3031	59.7553	33.8066	71.4681	26.4911	41.4505	24.0039	35.2228	53.9579	38.4615	50.4154	58.3361	75.2591	59.2352	71.7025	45.8639	75.1217	34.5141	30.7227	40.8472	38.1408	52.9608	52.2214	45.7101	38.4503	76.4994	52.4752	52.3358	25.9624	36.2684	77.0729	44.1387	30.0106	44.2065	39.9348	23.6541	24.9293	57.8152
hsa-miR-134-5p	24.408	0.239435	1.18053	0.354817	0.674812	0.499795	0.987984	10.5884	22.836	38.1593	54.3619	14.4806	11.7827	17.2789	19.2414	11.7738	13.5349	4.1746	19.5682	15.5878	41.4663	38.4117	22.2233	50.1727	47.0844	32.1742	27.3704	14.5397	13.9922	46.0841	11.6706	18.555	61.1086	2.08886	5.48521	28.2936	33.0338	32.2216	5.06476	6.77279	4.26687	3.42546	7.88192	17.1489	0.961012	46.0786	17.5889	12.4647	50.5883
hsa-miR-1343-3p	21.2982	0.171828	1.12648	0.247109	0.695352	0.486835	0.987984	11.6473	13.7016	7.41986	8.91178	7.72296	31.1401	24.7915	8.24632	15.6984	33.8372	24.0039	6.84887	9.59252	27.6442	19.2059	12.9636	4.77836	6.07541	19.3045	21.4525	19.3862	15.8578	18.6531	7.50255	12.37	17.6536	16.7109	18.284	17.4115	26.0793	16.5711	25.3238	23.7048	24.5345	14.5582	25.2221	21.4361	48.0506	12.2876	74.6013	20.7745	36.1345
hsa-miR-139-3p	7.31817	0.111877	1.08063	0.28284	0.395551	0.692436	0.987984	4.23536	10.2762	6.35988	9.80296	4.82685	3.3665	6.76133	11.9113	2.94345	5.92151	3.13095	11.7409	2.39813	9.61537	7.2022	6.48179	9.55671	7.59426	10.1119	5.17818	4.84656	5.59689	10.9724	1.66723	1.03083	6.78985	4.17771	2.74261	7.25477	3.47724	8.28556	8.44126	6.77279	9.60045	2.5691	6.30553	0	2.88303	12.2876	6.67166	16.6196	12.6471
hsa-miR-144-3p	643.861	-0.309326	0.807019	0.591612	-0.522853	0.601076	0.987984	1412.49	727.327	1893.12	798.496	792.569	1172.38	1265.87	2418.92	414.046	6.76744	122.107	352.228	79.1383	85.3364	1005.91	180.564	2820.43	2566.1	2347.8	1704.36	974.159	476.668	136.058	3109.39	201.013	818.856	796.551	119.76	18.1369	36.5111	132.569	89.4774	1842.2	310.415	31.6855	267.985	0	20.1812	620.525	21.8345	6.92482	54.2018
hsa-miR-146a-3p	4.96592	-0.60904	0.655633	0.916433	-0.664577	0.506321	0.987984	4.23536	0	7.41986	0	7.72296	9.25787	0	2.74877	0	7.61337	15.6547	12.7193	0	0	16.8051	12.9636	0	0	8.27337	0	7.26984	0	10.9724	0	5.15417	0	8.35543	10.0562	0	0	0	0	0	14.934	1.71273	0	8.57444	3.84405	0	15.1629	0	19.874
hsa-miR-146b-3p	42.7856	0.0818813	1.0584	0.186088	0.440014	0.659927	0.987984	22.2357	44.5303	33.9194	64.1648	35.7187	33.665	37.5629	46.7291	37.2837	29.6075	33.3968	46.9637	41.9673	60.096	43.2132	22.2233	46.589	38.7307	86.4107	42.1652	42.8113	38.2454	35.1117	47.5161	29.8942	32.5913	21.5849	21.0266	21.0388	83.4539	47.8721	42.2063	30.4776	41.602	53.951	28.3749	42.8722	91.2961	43.0067	59.4384	42.0106	75.8825
hsa-miR-150-3p	15.6527	0.113913	1.08216	0.267384	0.426028	0.670087	0.987984	15.8826	13.7016	20.1396	16.0412	9.6537	12.6244	9.76636	18.3252	1.9623	9.30522	8.34919	16.633	27.5785	28.8461	4.80147	10.1857	28.6701	13.6697	15.6275	10.3564	15.3474	14.925	17.5558	5.0017	9.2775	40.7391	9.05172	18.284	10.1567	17.3862	21.1742	11.8178	10.1592	5.33358	12.8455	6.30553	4.28722	8.6491	6.14381	38.8169	21.6978	27.1009
hsa-miR-151a-3p	18541.9	0.109412	1.07879	0.25908	0.422309	0.6728	0.987984	7414.01	10841.4	8149.13	18334.2	16480.8	11597.6	6426.27	10870.5	14541.6	11557.9	17181.6	18093.7	18548.3	23137	20190.2	7996.67	9863.72	8210.92	11777.6	11189.3	12786	15003.4	23913.3	7745.13	10464	23574.4	5130.93	6046.53	5985.91	30019	12537	9445.77	6524.46	11952.6	32187.3	10271.7	34284.9	84865	12072.6	27239.8	43435.2	22370.9
hsa-miR-15a-5p	229.961	0.209574	1.15635	0.386897	0.541679	0.588039	0.987984	261.534	276.316	601.009	337.756	137.083	294.568	450.755	415.981	131.474	101.512	94.9721	177.092	153.48	19.2307	218.467	115.746	745.424	546.787	462.389	411.296	611.474	170.705	58.1537	786.1	820.543	378.874	363.461	132.559	133.488	48.6814	139.013	113.113	448.133	164.274	54.8074	215.965	42.8722	24.9863	377.844	24.2606	8.77144	28.9076
hsa-miR-15b-3p	1230.49	0.142283	1.10365	0.215165	0.661273	0.508437	0.987984	974.134	1015.06	824.665	1221.81	1041.63	1068.02	785.065	1087.6	1002.74	1216.45	1069.74	1038.09	1362.14	421.874	2247.09	1612.11	998.677	1376.84	1162.87	924.675	1319.88	1508.36	945.821	1160.39	1124.64	2426.69	2210.71	2073.41	1513.35	1655.17	2327.32	1200.35	1715.77	854.44	1085.01	1484.95	810.285	1397.31	1732.55	545.257	555.832	943.111
hsa-miR-15b-5p	1878.89	0.154878	1.11333	0.274287	0.564658	0.572307	0.987984	3094.99	2047.25	3051.68	2609.37	820.565	1966.03	3461.8	2916.45	2458.76	1117.47	1426.67	1523.39	1189.47	518.629	1442.84	1067.64	4349.5	2673.18	2544.52	2995.95	3399.86	2202.38	570.565	3918	5824.21	2278.67	2042.9	1884.17	1732.44	1439.58	1229.02	2186.29	5340.35	2593.19	1010.51	2351.96	1080.38	1624.11	2202.56	1040.17	325.466	621.513
hsa-miR-16-5p	7508.99	0.163907	1.12032	0.306149	0.535384	0.592385	0.987984	10804.4	6688.67	14898	8845.83	4947.52	9010.43	9957.18	11670.4	6448.12	3669.64	3826.02	7640.41	5940.17	1470.55	8316.14	4811.34	18154.2	12456.9	11610.3	11721.9	14139	7563.26	2607.04	18232	27969.6	19174.5	9043.36	5582.12	4740.99	3178.2	4830.48	7040.01	20240.5	6101.62	3450.29	7399.54	1869.23	3847.89	11928.2	1379.82	1095.97	1205.09
hsa-miR-17-5p	1509.51	0.191378	1.14185	0.256726	0.745453	0.455998	0.987984	1994.86	1361.03	2969	2187.84	1565.83	1773.3	2177.15	2767.1	922.282	846.775	633.495	1295.42	1528.81	680.888	1738.13	973.194	3314.99	2199.3	2941.64	2367.91	2436.2	1896.41	904.126	3503.69	3439.89	1958.19	2420.29	1214.06	1054.12	648.506	991.505	942.045	2144.72	988.846	1049.9	1629.98	188.638	374.795	2288.57	574.369	489.815	769.665
hsa-miR-181a-5p	8948.8	0.077692	1.05533	0.173588	0.447565	0.654467	0.987984	14256.2	7243.59	8142.77	10198.6	11113.3	9983.35	12771.4	8889.53	4513.29	8559.11	6153.35	9281.2	10551.8	6147.83	12647.1	6607.72	9805.19	16490.2	14073.9	6156.12	15090.6	9708.74	7557.79	10136.8	8656.94	5717.05	11717.1	9372.4	7188.03	8428.84	19898.2	8228.54	8481.79	9534.31	7815.19	8676.41	3995.69	3177.1	12545.7	5404.04	5874.09	5738.16
hsa-miR-181c-5p	6.07969	-0.216524	0.860636	0.354045	-0.611572	0.540821	0.987984	4.23536	4.56721	19.0796	4.45589	7.72296	6.73299	1.50252	6.4138	3.9246	5.07558	7.30554	4.89205	16.7869	0.60096	12.0037	11.1116	21.5026	12.1508	10.1119	9.61662	8.0776	2.79844	6.58344	8.33617	10.3083	4.07391	9.748	6.39941	1.45095	1.73862	7.36494	5.06476	7.90159	4.26687	3.42546	4.72915	0	0.961012	3.07191	1.21303	0.923309	0
hsa-miR-181d-5p	17.6444	0.116197	1.08387	0.24145	0.481249	0.63034	0.987984	12.7061	25.1196	38.1593	25.8442	31.8572	21.0406	15.7764	35.734	4.90575	7.61337	3.13095	15.6546	19.185	12.6202	40.8125	9.25969	32.2539	20.5045	22.9816	25.1512	33.9259	14.925	37.3062	19.1732	27.8325	28.5174	7.65914	18.284	19.5879	10.4317	20.2536	25.3238	10.1592	4.26687	9.42002	18.9166	0	3.84405	12.2876	14.5563	12.9263	14.4538
hsa-miR-1827	3.71531	0.218065	1.16317	0.335881	0.649233	0.516188	0.987984	5.29421	6.85081	6.35988	6.23825	1.93074	6.73299	9.76636	5.49755	4.90575	2.53779	0	0.978411	0	0.60096	2.40073	0.925969	5.97295	7.59426	8.27337	6.65766	6.46208	2.79844	2.19448	7.50255	14.4317	10.8638	1.39257	1.8284	2.17643	1.73862	4.60309	1.68825	9.03039	0	1.71273	0	0	0.961012	3.07191	1.81954	0.923309	0
hsa-miR-183-3p	21.097	-0.181183	0.881979	0.279123	-0.649116	0.516263	0.987984	26.471	6.85081	9.53982	10.6941	15.4459	5.89137	12.7714	40.3153	16.6796	58.3691	25.0476	23.4819	20.3841	18.6298	9.60294	32.4089	8.36212	24.3016	13.7889	16.2743	9.69312	11.1938	9.87516	22.5076	36.0792	44.813	47.3474	38.3965	52.9598	13.909	38.6659	20.259	21.4472	14.934	47.1001	12.6111	12.8617	24.0253	21.5033	12.7368	13.8496	16.2605
hsa-miR-193a-5p	76.5838	-0.096406	0.93536	0.174519	-0.55241	0.580667	0.987984	47.6479	82.2097	57.2389	106.05	103.295	71.5381	60.8519	61.3893	106.945	58.3691	57.4007	63.5967	52.7589	132.211	67.2205	54.6322	48.9782	91.1311	103.877	80.6317	70.2751	33.5813	64.7372	99.2004	53.6033	122.217	66.8434	45.7101	54.4108	53.8973	119.68	79.3479	97.0767	74.6702	82.211	61.479	111.468	31.7134	21.5033	106.14	74.3264	93.9497
hsa-miR-195-5p	3.53181	-0.247199	0.84253	0.384998	-0.64208	0.520821	0.987984	5.29421	5.70901	14.8397	4.45589	4.82685	1.68325	3.00503	3.66503	4.90575	1.69186	2.0873	3.91364	1.19907	0	7.2022	4.62985	11.9459	6.07541	3.67705	4.43844	3.23104	1.86563	0	4.16808	11.3392	2.71594	2.08886	5.48521	0	1.73862	2.76185	5.06476	5.64399	7.46702	1.71273	1.57638	4.28722	0.961012	6.14381	0.606514	0.461654	0
hsa-miR-197-3p	735.592	-0.0782589	0.9472	0.159272	-0.491354	0.623176	0.987984	419.301	602.871	550.13	438.46	430.555	566.413	842.912	443.469	992.925	1256.21	1378.66	584.111	462.839	912.258	511.356	457.429	351.209	418.444	428.377	376.528	592.896	555.958	625.427	584.365	487.584	693.923	568.866	506.468	779.888	1326.57	621.417	546.994	708.886	1178.72	656.832	800.803	913.178	832.236	436.211	1232.44	1152.29	1073.19
hsa-miR-1976	56.7952	0.102638	1.07374	0.181594	0.565207	0.571933	0.987984	40.236	36.5376	25.4395	26.7353	47.3031	53.8639	49.5831	52.2267	63.7748	115.892	85.5792	44.0285	31.1757	39.0624	55.2169	58.3361	33.4485	58.4758	41.3668	43.6447	86.4303	50.372	44.9869	35.8455	41.2333	28.5174	74.5026	61.2515	99.3904	46.9428	69.0463	69.2183	75.6295	136.54	59.9456	64.6317	77.17	76.8809	24.5752	55.7993	40.1639	43.3614
hsa-miR-199a-3p	166.147	0.25045	1.18958	0.372037	0.673188	0.500828	0.987984	299.652	188.397	566.029	197.842	95.5717	191.89	250.169	305.114	73.5863	20.3023	56.357	111.539	61.1523	52.2836	172.853	30.557	584.154	353.133	504.675	341.76	461.231	145.519	30.7227	332.613	500.985	651.826	152.487	60.3373	45.7051	78.238	85.6174	60.7771	362.344	102.405	36.8237	104.041	25.7233	17.2982	202.746	36.3909	29.5459	16.2605
hsa-miR-199b-3p	166.147	0.25045	1.18958	0.372037	0.673188	0.500828	0.987984	299.652	188.397	566.029	197.842	95.5717	191.89	250.169	305.114	73.5863	20.3023	56.357	111.539	61.1523	52.2836	172.853	30.557	584.154	353.133	504.675	341.76	461.231	145.519	30.7227	332.613	500.985	651.826	152.487	60.3373	45.7051	78.238	85.6174	60.7771	362.344	102.405	36.8237	104.041	25.7233	17.2982	202.746	36.3909	29.5459	16.2605
hsa-miR-19a-3p	59.4528	-0.186245	0.87889	0.32808	-0.567683	0.57025	0.987984	90.0015	53.6647	152.637	70.4031	104.26	79.9543	104.425	131.025	40.2272	6.76744	33.3968	49.8989	32.3748	34.8557	120.037	82.4113	223.388	134.418	128.697	71.7548	96.9312	34.5141	55.9593	180.895	36.0792	40.7391	83.5543	27.4261	15.235	3.47724	38.6659	40.5181	77.8871	36.2684	9.42002	33.1041	4.28722	15.3762	46.0786	13.9498	8.77144	19.874
hsa-miR-20b-5p	283.377	0.200183	1.14884	0.284522	0.703578	0.481696	0.987984	315.535	260.331	576.629	548.966	288.646	357.69	534.145	451.715	144.229	145.5	77.23	226.013	347.729	115.985	242.474	128.71	655.829	429.076	568.105	445.324	475.771	305.963	139.35	513.508	675.196	619.234	456.067	185.583	238.682	109.533	245.805	151.943	443.618	163.208	160.997	271.138	17.1489	103.789	344.053	123.122	97.8708	110.21
hsa-miR-21-3p	3.66707	-0.115595	0.923002	0.286839	-0.402995	0.686952	0.987984	12.7061	3.4254	12.7198	6.23825	4.82685	5.89137	5.25881	3.66503	0.981151	5.07558	1.04365	1.95682	2.39813	2.40384	2.40073	1.85194	5.97295	11.3914	6.43484	5.91792	6.46208	5.59689	4.38896	5.0017	3.0925	1.35797	2.08886	1.8284	2.90191	3.47724	0.920618	3.3765	1.1288	1.06672	2.5691	3.15277	0	0	3.07191	2.42606	1.38496	1.80673
hsa-miR-210-3p	224.196	-0.0822918	0.944556	0.234725	-0.350589	0.725897	0.987984	315.535	236.353	449.432	327.954	190.178	365.265	274.961	350.01	92.2282	194.564	81.4046	200.574	187.054	128.005	300.092	362.054	357.182	388.826	278.537	216.744	464.462	187.496	147.03	428.479	363.884	374.8	298.707	311.743	195.153	78.238	307.486	180.643	159.161	137.606	275.75	181.284	68.5956	32.6744	159.739	82.486	124.647	110.21
hsa-miR-215-5p	88.1145	-0.154503	0.898442	0.227092	-0.680356	0.496279	0.987984	59.2951	57.0901	80.5585	81.0972	198.866	59.7553	69.867	98.9558	85.3601	32.9913	111.67	86.1001	69.5458	189.904	153.647	88.8931	94.3726	94.9283	74.4603	89.5086	67.8518	72.7595	156.905	82.528	58.7575	63.8246	26.4589	46.6243	31.1955	39.9883	32.2216	62.4653	82.4023	67.2032	42.8183	55.1734	94.3189	120.126	89.0852	168.005	104.334	142.731
hsa-miR-218-5p	60.036	0.479186	1.39396	0.717348	0.667997	0.504135	0.987984	0	2.2836	6.35988	7.12942	7.72296	3.3665	1.50252	1.83252	5.88691	351.907	8.34919	1.95682	0	3.60576	24.0073	11.1116	16.7242	6.07541	7.3541	5.91792	11.3086	7.46252	4.38896	10.0034	2.06167	5.43188	15.3183	475.385	1.45095	6.95449	5.52371	516.605	6.77279	0	11.9891	12.6111	0	28.8303	12.2876	6.06514	3.69324	3.61345
hsa-miR-219b-5p	4.025	-0.145274	0.904207	0.325162	-0.446775	0.655037	0.987984	1.05884	1.1418	2.11996	1.78236	3.86148	2.52487	2.25378	0.916258	5.88691	7.61337	7.30554	5.87046	2.39813	1.20192	7.2022	9.25969	3.58377	0	1.83853	1.47948	0	6.5297	4.38896	2.50085	3.0925	0	2.08886	5.48521	9.43121	3.47724	8.28556	3.3765	5.64399	6.4003	5.99456	4.72915	4.28722	10.5711	3.07191	3.63909	3.69324	5.42018
hsa-miR-22-5p	455.733	0.07502	1.05338	0.216654	0.346266	0.729143	0.987984	366.359	278.6	403.852	294.98	402.559	281.944	361.355	377.498	518.048	416.197	361.103	492.141	422.071	169.471	1037.12	615.77	526.814	419.203	541.446	380.226	567.855	416.035	312.713	393.467	430.888	780.833	565.384	762.444	507.834	274.702	989.664	590.888	498.929	446.954	778.436	468.186	342.978	786.107	528.368	196.511	191.125	213.194
hsa-miR-2277-5p	4.53124	0.0966766	1.06931	0.25975	0.37219	0.709751	0.987984	8.47073	6.85081	3.17994	6.23825	3.86148	5.89137	4.50755	2.74877	2.94345	5.07558	6.26189	1.95682	1.19907	5.40864	2.40073	0.925969	8.36212	4.55656	6.43484	3.6987	8.0776	3.73126	3.29172	5.0017	4.12333	2.71594	6.26657	1.8284	4.35286	3.47724	6.44432	5.06476	4.51519	4.26687	5.13819	4.72915	8.57444	2.88303	3.07191	1.21303	3.23158	7.2269
hsa-miR-24-1-5p	6.79256	0.16098	1.11805	0.294591	0.546453	0.584755	0.987984	9.52957	5.70901	5.2999	3.56471	6.75759	3.3665	7.51259	7.33006	1.9623	3.38372	12.5238	10.7625	7.19439	5.40864	4.80147	2.77791	10.7513	15.1885	12.8697	7.3974	3.23104	6.5297	4.38896	7.50255	8.24667	6.78985	7.65914	4.57101	5.07834	6.95449	9.20618	10.1295	9.03039	5.33358	9.42002	7.88192	8.57444	20.1812	15.3595	5.45863	2.76993	1.80673
hsa-miR-26a-5p	69048.7	-0.059828	0.959379	0.170486	-0.350927	0.725643	0.987984	86918.2	91788.3	120049	69628.6	73981.1	96567.1	89139.8	93254	50789.3	48354.2	37806.2	80558.4	96842.5	46586.5	85317.3	48188.4	141415	99091.4	96716.6	73944.4	90177.5	67582.4	56343.3	116243	107776	37003.3	56916.5	57022.4	40248	61517.7	45945.3	55994.3	71843.5	37581.5	62502.7	59314.6	95776.5	133699	83918.3	56931.1	44309.1	44225
hsa-miR-26b-5p	5758.5	0.148294	1.10826	0.278755	0.531986	0.594736	0.987984	9565.57	6513.98	14102	7632.05	4204.19	8869.88	7952.82	9625.29	3428.14	1951.56	1911.96	5280.48	4111.59	1598.55	6582.81	2369.56	19721.5	11026.9	11204	8384.95	12857.1	7211.59	2927.44	15994.6	18744.7	13759	4417.24	2761.8	2333.14	2409.73	2701.09	2829.51	9489.81	3227.88	2438.07	4558.9	2117.89	3890.17	7974.67	1256.7	942.237	1542.94
hsa-miR-27a-3p	1451.45	-0.150549	0.900908	0.25593	-0.588241	0.55637	0.987984	1339.43	971.673	2431.59	1459.75	1022.33	1636.12	1341.75	2139.46	1570.82	1203.76	1153.23	1806.15	2672.72	748.797	3072.94	1187.09	3239.73	2301.82	3443.56	1534.96	873.996	1507.43	843.778	1526.35	1851.38	1165.14	2182.86	1175.66	605.048	1098.81	1542.96	1387.74	2231.64	869.374	1567.15	2099.74	703.104	857.222	2856.87	290.52	644.008	534.791
hsa-miR-27a-5p	18.89	-0.141061	0.906852	0.29027	-0.485966	0.626991	0.987984	41.2948	14.8434	30.7394	22.2795	37.6494	34.5066	4.50755	26.5715	6.86806	10.9971	6.26189	10.7625	26.3794	39.6634	28.8088	5.55582	47.7836	22.0234	59.7521	32.5486	39.5802	11.1938	20.8476	15.0051	16.4933	28.5174	7.65914	11.8846	3.62739	13.909	8.28556	15.1943	4.51519	6.4003	19.6964	9.4583	0	8.6491	3.07191	10.9173	14.3113	21.6807
hsa-miR-296-5p	94.8112	-0.185936	0.879079	0.260425	-0.713969	0.475247	0.987984	82.5896	83.3515	82.6784	106.941	56.9568	127.927	105.927	87.9607	92.2282	223.325	198.293	123.28	41.9673	36.0576	60.0183	98.1528	31.0593	55.4381	49.6402	91.7278	119.548	75.558	55.9593	100.868	76.2817	58.3927	126.028	77.7071	286.564	29.5566	84.6968	114.801	195.282	145.073	96.7692	111.923	60.0211	19.2202	49.1505	90.3707	34.1624	63.2354
hsa-miR-29b-3p	549.389	-0.0864445	0.941841	0.222834	-0.387933	0.698066	0.987984	436.243	219.226	620.088	465.195	361.048	462.893	276.463	518.602	571.03	444.959	599.055	829.692	695.458	241.586	1032.32	1001.9	967.617	566.532	536.85	421.652	663.979	242.532	212.865	480.163	571.082	662.689	721.352	692.965	465.756	274.702	482.404	719.195	1119.77	680.565	443.597	800.803	608.786	1153.21	1449.94	277.784	132.033	166.219
hsa-miR-29c-3p	77.5729	-0.084007	0.943434	0.239537	-0.350707	0.725809	0.987984	77.2954	27.4032	93.2783	77.5325	59.853	74.9045	49.5831	87.9607	80.4544	47.3721	75.1427	114.474	92.328	40.8653	132.04	111.116	146.934	84.2963	91.9263	49.5626	85.6226	39.1782	28.5282	96.6995	83.4975	70.6144	90.5172	66.7367	41.3522	53.8973	71.8082	106.36	150.13	87.4708	74.5038	104.041	68.5956	205.656	211.961	35.7844	16.1579	19.874
hsa-miR-29c-5p	273.877	-0.131685	0.912765	0.196158	-0.671319	0.502017	0.987984	191.65	140.442	389.013	308.348	171.836	195.257	102.922	190.582	200.155	354.444	420.591	206.445	251.804	219.952	357.709	310.2	284.312	178.465	195.803	124.276	301.295	204.286	239.198	225.91	328.836	1104.03	142.739	234.036	203.859	159.953	167.552	308.95	129.812	198.409	380.226	320.006	467.307	661.176	239.609	183.774	261.296	276.429
hsa-miR-301a-5p	11.8094	0.0946379	1.0678	0.206413	0.458488	0.646602	0.987984	6.35305	6.85081	16.9597	8.91178	17.3767	8.41624	12.0201	15.5764	7.84921	11.843	11.4801	10.7625	14.3888	10.2163	21.6066	11.1116	17.9188	22.7828	12.8697	7.3974	13.7319	21.4547	12.0696	13.3379	12.37	8.14782	11.8369	12.7988	10.8822	6.95449	12.8886	3.3765	13.5456	9.60045	11.9891	12.6111	12.8617	16.3372	6.14381	8.4912	9.69474	5.42018
hsa-miR-30a-3p	29.6876	0.113527	1.08187	0.217688	0.521514	0.602009	0.987984	67.7658	37.6794	25.4395	21.3883	47.3031	34.5066	57.0957	37.5666	20.6042	9.30522	28.1785	28.3739	15.5878	33.0528	24.0073	11.1116	72.8699	31.1365	34.932	28.8499	35.5414	42.9095	65.8344	47.5161	32.9867	9.50579	12.5331	14.6272	17.4115	33.0338	24.8567	6.75301	21.4472	14.934	25.691	20.493	4.28722	62.4658	6.14381	40.6365	27.6993	50.5883
hsa-miR-30d-3p	24.4777	-0.120905	0.91961	0.185941	-0.650235	0.51554	0.987984	24.3533	21.6942	31.7994	30.3001	40.5455	26.932	21.7865	39.3991	28.4534	16.0727	24.0039	31.3091	28.7776	19.8317	38.4117	10.1857	53.7565	30.377	34.0127	30.3293	53.3122	13.0594	18.6531	30.0102	34.0175	13.5797	19.496	8.22782	7.98025	24.3407	22.0948	20.259	27.0912	19.2009	14.5582	18.9166	17.1489	41.3235	21.5033	13.3433	18.9278	39.748
hsa-miR-3127-3p	30.2886	0.0831221	1.05931	0.20488	0.405711	0.684955	0.987984	16.9415	25.1196	13.7797	28.5177	28.9611	25.2487	31.5529	23.8227	55.9256	28.7616	25.0476	15.6546	15.5878	48.0768	26.4081	20.3713	13.1405	17.4668	30.3357	36.987	28.2716	27.9844	36.2089	15.8387	12.37	10.8638	25.0663	19.1982	28.2936	55.6359	39.5866	23.6355	23.7048	49.069	26.5473	28.3749	64.3083	59.5827	12.2876	38.8169	35.5474	39.748
hsa-miR-3158-3p	7691.67	0.0752309	1.05353	0.219816	0.342245	0.732167	0.987984	6270.46	5407.57	7795.09	9589.08	7441.07	8118.31	2996.02	6389.98	6240.12	5231.23	4552.4	3910.71	7985.77	11211.5	5440.06	4331.68	7917.74	6368.55	10290.2	4846.78	6106.67	7400.95	10153.9	5308.47	6203.56	18856.8	2689.06	5082.96	2681.36	9092.99	5790.68	5844.73	3535.4	3868.98	9884.17	3843.22	4270.07	6494.52	4736.88	6295.62	12407.4	18537
hsa-miR-3179	21.3171	-0.15738	0.896652	0.221068	-0.711907	0.476523	0.987984	50.8244	27.4032	16.9597	7.12942	11.5844	20.199	21.0352	14.6601	31.3968	20.3023	20.873	23.4819	28.7776	28.8461	19.2059	14.8155	33.4485	24.3016	14.7082	2.95896	6.46208	18.6563	8.77792	16.6723	16.4933	21.7275	33.4217	18.284	29.0191	6.95449	18.4124	27.012	18.0608	21.3343	30.8291	18.9166	17.1489	26.9083	24.5752	43.669	25.8527	36.1345
hsa-miR-3180	6.60242	0.212699	1.15885	0.572626	0.371444	0.710307	0.987984	5.29421	0	0	8.91178	4.82685	12.6244	15.0252	13.7439	0	12.6889	5.21825	9.78411	0	3.0048	0	0	5.97295	7.59426	4.59632	7.3974	8.0776	0	5.4862	4.16808	0	0	6.96286	4.57101	7.25477	0	4.60309	8.44126	16.932	5.33358	17.1273	0	0	0	0	6.06514	9.23309	0
hsa-miR-3180-3p	6.60242	0.212699	1.15885	0.572626	0.371444	0.710307	0.987984	5.29421	0	0	8.91178	4.82685	12.6244	15.0252	13.7439	0	12.6889	5.21825	9.78411	0	3.0048	0	0	5.97295	7.59426	4.59632	7.3974	8.0776	0	5.4862	4.16808	0	0	6.96286	4.57101	7.25477	0	4.60309	8.44126	16.932	5.33358	17.1273	0	0	0	0	6.06514	9.23309	0
hsa-miR-3180-5p	8.95892	0.240132	1.1811	0.361028	0.665133	0.505966	0.987984	3.17652	3.4254	9.53982	2.67353	8.68833	2.52487	22.5378	8.24632	11.7738	5.07558	15.6547	11.7409	3.5972	7.21153	0	2.77791	0	6.83483	5.51558	6.65766	7.26984	11.1938	13.1669	15.0051	6.185	4.07391	2.08886	0	13.0586	5.21587	8.28556	10.1295	3.3864	9.60045	7.70729	4.72915	12.8617	20.1812	0	14.5563	8.30978	0
hsa-miR-3200-5p	46.0021	0.104294	1.07497	0.259725	0.401555	0.688012	0.987984	60.3539	42.2466	37.0993	74.859	39.5802	6.73299	29.2991	37.5666	37.2837	116.738	16.6984	41.0932	79.1383	9.61537	55.2169	18.5194	57.3403	66.0701	45.9632	44.3844	52.5044	52.2376	38.4034	50.8506	97.9292	35.3072	45.9549	85.935	68.1949	46.9428	75.4906	69.2183	42.8944	36.2684	73.6474	59.9026	55.7339	41.3235	46.0786	6.67166	17.0812	14.4538
hsa-miR-329-3p	68.6404	-0.24208	0.845526	0.335226	-0.722138	0.470209	0.987984	16.9415	107.329	46.6391	99.8119	27.0304	6.73299	58.5982	47.6454	104.002	81.2092	64.7062	123.28	64.7495	74.5191	105.632	135.192	50.1727	31.8959	29.4164	36.987	9.69312	29.8501	52.6675	10.0034	30.925	51.6029	41.7771	29.2545	293.093	45.2042	165.711	23.6355	51.9247	91.7376	13.7018	34.6804	145.766	1.92202	172.027	98.2553	40.6256	50.5883
hsa-miR-330-3p	56.9901	0.108957	1.07845	0.152056	0.716559	0.473646	0.987984	59.2951	62.7991	71.0187	72.1854	65.6452	42.9228	24.0403	39.3991	49.0575	43.1424	35.4841	56.7478	63.5504	77.5239	50.4154	40.7427	35.8377	44.8061	73.541	67.3164	53.3122	60.633	103.141	57.5195	47.4183	28.5174	30.6366	59.4231	49.3325	88.6697	55.2371	67.5301	47.4095	39.4685	50.5255	59.9026	51.4467	83.608	24.5752	85.5185	102.949	39.748
hsa-miR-338-5p	18.4574	0.080593	1.05745	0.181414	0.444249	0.656863	0.987984	30.7064	19.4106	16.9597	22.2795	10.6191	24.4071	14.2739	17.4089	16.6796	12.6889	11.4801	26.4171	23.9813	17.4279	14.4044	6.48179	20.308	12.9102	32.1742	24.4114	31.5026	16.7907	15.3614	15.8387	16.4933	28.5174	16.0146	14.6272	14.5095	27.818	18.4124	32.0768	16.932	14.934	21.4091	14.1875	17.1489	18.2592	3.07191	16.3759	12.003	25.2942
hsa-miR-340-5p	220.875	-0.13273	0.912104	0.231908	-0.572342	0.56709	0.987984	180.003	210.091	526.81	373.404	463.378	278.578	184.058	472.789	182.494	70.2122	130.456	155.567	262.595	201.923	352.908	245.382	479.03	254.408	381.494	252.991	399.033	160.444	356.603	398.469	271.109	200.98	224.9	140.787	107.371	69.5449	126.125	165.449	220.116	123.739	176.411	338.922	38.585	77.8419	405.491	78.2404	92.3309	142.731
hsa-miR-342-3p	419.842	-0.0800763	0.946008	0.150988	-0.530348	0.595871	0.987984	464.831	369.944	419.752	506.189	237.481	393.88	267.448	422.395	411.102	506.712	795.261	302.329	573.153	355.769	259.279	487.986	279.534	258.205	267.506	223.402	343.298	364.731	368.673	370.959	652.518	722.44	325.165	538.465	802.378	516.371	341.549	582.447	307.033	492.823	352.822	476.068	342.978	404.586	417.779	562.239	466.271	482.396
hsa-miR-361-3p	3207.27	-0.0911555	0.938771	0.161223	-0.5654	0.571802	0.987984	3456.06	3207.32	3035.78	4221.51	2492.59	3476.75	2213.21	3212.4	1849.47	3370.18	3416.91	2703.35	2792.62	4003	2897.69	3145.52	2181.32	2230.43	2709.07	2529.17	2824.74	2877.73	2919.76	2230.76	2443.08	2375.09	1673.87	2344.01	2694.42	3332.94	2770.14	3048.98	2289.2	2791.6	2718.1	2249.5	2443.72	2272.79	1720.27	3618.47	5950.26	7152.83
hsa-miR-361-5p	198.42	-0.111294	0.925757	0.21011	-0.529695	0.596323	0.987984	196.944	160.994	173.837	192.494	116.81	169.166	135.227	141.104	170.72	247.857	480.079	282.761	203.841	93.1489	290.489	247.234	120.654	145.81	120.423	122.797	143.781	230.405	153.614	235.08	257.708	207.769	188.693	223.979	343.876	342.509	158.346	300.509	193.025	293.347	234.644	308.971	398.712	433.416	258.04	161.333	136.65	54.2018
hsa-miR-3613-5p	64.6809	0.193399	1.14345	0.479323	0.403483	0.686593	0.987984	56.1186	50.2393	104.938	102.485	75.2989	64.8051	78.1309	98.9558	68.6806	9.30522	24.0039	45.9853	7.19439	17.4279	76.8235	29.631	219.804	134.418	108.473	116.879	273.831	33.5813	21.9448	241.749	52.5725	368.01	137.168	19.1982	15.235	8.69311	89.2999	25.3238	203.184	40.5352	21.4091	42.5624	0	10.5711	67.5819	4.2456	4.61654	9.03363
hsa-miR-370-3p	110.638	-0.147387	0.902884	0.377477	-0.390452	0.696202	0.987984	49.7655	159.852	230.016	288.742	66.6105	16.8325	117.948	151.183	83.3978	23.686	28.1785	73.3808	81.5364	272.235	196.86	97.2268	211.442	128.343	117.666	73.2343	55.7354	54.1033	194.212	42.5144	110.299	202.338	20.1923	12.7988	145.095	36.5111	202.536	16.8825	29.3488	25.6012	35.9673	37.8332	98.6061	4.80506	159.739	78.2404	72.9414	50.5883
hsa-miR-374b-5p	623.913	0.164541	1.12081	0.29844	0.551336	0.581403	0.987984	1000.6	516.094	1311.2	516.883	442.14	520.965	676.884	690.858	707.41	279.157	569.832	807.189	643.898	176.682	628.992	385.203	1877.89	1246.98	929.375	1086.68	792.413	615.658	177.753	1344.62	1587.48	818.856	724.834	543.036	449.796	446.826	320.375	628.03	1310.54	669.898	342.546	709.373	664.519	1000.41	869.349	254.13	138.035	157.185
hsa-miR-374c-5p	20.4906	0.199964	1.14867	0.441143	0.453286	0.650343	0.987984	21.1768	25.1196	49.8191	16.9324	34.7533	21.0406	18.7815	17.4089	31.3968	5.92151	8.34919	16.633	14.3888	1.20192	21.6066	6.48179	105.124	56.957	48.7209	52.5216	18.5785	13.9922	9.87516	46.6825	41.2333	25.8014	25.7626	13.713	13.7841	5.21587	10.1268	13.506	98.2055	33.0682	2.5691	7.88192	12.8617	8.6491	30.7191	2.42606	2.30827	1.80673
hsa-miR-378f	18.1086	0.195582	1.14519	0.258528	0.756522	0.449336	0.987984	23.2945	11.418	14.8397	20.4971	30.8918	21.0406	21.0352	23.8227	2.94345	12.6889	2.0873	16.633	17.986	21.0336	9.60294	17.5934	9.55671	15.9479	25.7394	16.2743	33.1182	26.1188	18.6531	20.0068	35.0483	39.3811	15.3183	11.8846	10.8822	13.909	17.4917	5.06476	10.1592	3.20015	17.9837	4.72915	4.28722	5.76607	21.5033	11.5238	20.3128	37.9412
hsa-miR-382-5p	11.6662	0.184555	1.13647	0.391464	0.471448	0.63732	0.987984	2.11768	15.9852	22.2596	27.6265	7.72296	1.68325	12.0201	14.6601	12.755	5.92151	0	6.84887	3.5972	19.8317	12.0037	10.1857	27.4756	35.693	11.0312	9.61662	6.46208	5.59689	9.87516	1.66723	13.4008	25.8014	4.17771	2.74261	15.235	13.909	35.9041	3.3765	2.2576	2.13343	6.85092	3.15277	0	0.961012	12.2876	6.67166	4.15489	16.2605
hsa-miR-3909	125.526	-0.131206	0.913068	0.190094	-0.690215	0.490059	0.987984	139.767	213.517	99.6381	81.9884	76.2642	138.026	152.505	125.527	133.437	98.1278	174.289	168.287	173.864	180.288	103.232	76.8555	97.9563	96.4471	135.132	133.893	71.0829	199.622	107.53	142.548	109.268	25.8014	104.443	75.8787	102.292	192.987	62.602	128.307	117.395	122.672	142.157	80.3956	265.808	304.641	135.164	184.38	179.122	144.538
hsa-miR-409-3p	597.107	0.159458	1.11687	0.3943	0.404409	0.685912	0.987984	182.121	677.088	481.231	740.569	422.832	81.6375	354.594	419.646	449.367	203.869	180.551	463.767	328.544	2094.35	465.742	426.872	496.949	512.613	352.997	316.609	105.817	261.188	972.155	121.708	249.462	336.777	110.013	85.935	737.81	791.073	604.846	87.7891	160.289	206.943	244.92	215.965	617.36	51.8946	543.727	878.233	609.384	1738.07
hsa-miR-409-5p	4.6242	0.240161	1.18112	0.419194	0.572911	0.566705	0.987984	0	2.2836	7.41986	8.0206	0.96537	0.841624	4.50755	3.66503	4.90575	2.53779	1.04365	5.87046	3.5972	9.61537	4.80147	5.55582	8.36212	7.59426	3.67705	5.17818	1.61552	0	3.29172	1.66723	6.185	2.71594	0	0.914202	8.70573	5.21587	11.0474	0	2.2576	2.13343	0	0	8.57444	0	6.14381	8.4912	5.0782	14.4538
hsa-miR-421	82.8738	0.119004	1.08599	0.162749	0.731211	0.46465	0.987984	86.825	53.6647	92.2183	54.3619	71.4374	62.2802	55.5931	70.5518	112.832	76.1337	65.7499	94.9058	124.703	39.6634	81.6249	128.71	103.929	72.1455	92.8456	78.4125	81.5838	53.1704	76.8068	98.3668	111.33	127.649	94.6949	145.358	114.625	95.6242	71.8082	114.801	88.0463	101.338	109.615	108.77	72.8828	122.048	104.445	75.8143	51.2436	34.3278
hsa-miR-423-3p	38088.6	-0.0825511	0.944386	0.189427	-0.435794	0.662987	0.987984	22820.1	51882.3	21922.5	26436.8	40420.1	37537.3	54331	35297	53148	29481.5	39051.3	35441.9	24169.6	71636.3	27553.2	23510.4	15231	22936.9	38448.2	36867.9	28274.8	42121.2	50105.5	38957.4	20995	11811.6	31244.4	23636.7	25887.2	67903.6	23443.5	28312	34518.7	44017	35170.9	22668.4	67935.3	87902.8	23484.7	70939.1	53287.4	54319.2
hsa-miR-424-3p	428.883	-0.0869879	0.941486	0.200599	-0.43364	0.66455	0.987984	375.889	215.8	414.452	492.821	263.546	461.21	888.739	220.818	511.18	719.04	217.079	435.393	422.071	414.062	482.547	305.57	461.111	552.103	376.898	180.497	673.672	635.247	288.574	371.793	258.739	294.679	557.725	554.92	392.483	321.645	439.135	552.058	624.226	321.082	521.526	558.04	570.201	451.675	304.119	726.604	408.103	610.673
hsa-miR-432-5p	4.20056	-0.202161	0.869247	0.430234	-0.469887	0.638436	0.987984	0	6.85081	14.8397	11.5853	4.82685	2.52487	9.0151	4.58129	2.94345	0.84593	1.04365	7.82728	1.19907	9.01441	4.80147	0	8.36212	6.83483	7.3541	5.91792	4.84656	0	8.77792	2.50085	6.185	16.2956	1.39257	4.57101	5.80382	1.73862	3.68247	0	0	4.26687	0.856365	0	0	0	6.14381	1.21303	0.923309	0
hsa-miR-433-3p	20.2245	-0.219438	0.8589	0.35858	-0.611963	0.540563	0.987984	10.5884	41.1048	33.9194	38.3207	10.6191	5.04974	28.5478	28.404	34.3403	10.9971	5.21825	17.6114	14.3888	37.2596	21.6066	21.2973	13.1405	16.7074	9.19263	22.1922	6.46208	9.32815	32.9172	8.33617	11.3392	28.5174	3.48143	2.74261	43.5286	13.909	30.3804	5.06476	20.3184	19.2009	2.5691	1.57638	64.3083	3.84405	27.6471	22.441	9.69474	14.4538
hsa-miR-4433b-5p	125.435	0.196558	1.14596	0.332361	0.591399	0.554253	0.987984	48.7067	147.292	180.197	57.9266	82.0565	185.999	93.1561	68.7193	175.626	87.1307	240.039	41.0932	34.7729	55.2884	28.8088	237.974	72.8699	163.277	11.0312	62.8779	105.009	44.7751	95.4599	99.2004	94.8367	105.922	73.8063	21.0266	646.4	147.783	84.6968	69.2183	65.4703	96.0045	253.484	108.77	128.617	73.9979	172.027	16.9824	346.241	126.471
hsa-miR-450b-5p	3.79639	-0.211491	0.863644	0.408177	-0.518136	0.604363	0.987984	1.05884	2.2836	9.53982	8.0206	4.82685	3.3665	6.76133	5.49755	3.9246	0.84593	5.21825	5.87046	4.79626	1.80288	4.80147	1.85194	11.9459	3.79713	7.3541	4.43844	16.963	2.79844	0	8.33617	7.21583	6.78985	4.17771	0.914202	0	1.73862	0	1.68825	6.77279	2.13343	0.856365	1.57638	0	2.88303	3.07191	2.42606	0	0
hsa-miR-4521	20.8375	-0.095398	0.936014	0.197496	-0.483038	0.629069	0.987984	24.3533	11.418	22.2596	16.9324	22.2035	21.0406	17.2789	26.5715	15.6984	17.7645	20.873	33.266	34.7729	11.4182	50.4154	37.0388	44.1998	24.3016	19.3045	22.9319	27.4638	17.7235	16.4586	22.5076	27.8325	10.8638	20.8886	23.7692	13.7841	8.69311	15.6505	15.1943	15.8032	14.934	19.6964	17.3402	17.1489	22.1033	39.9348	13.9498	8.30978	5.42018
hsa-miR-454-5p	180.792	0.0970432	1.06958	0.201215	0.482287	0.629602	0.987984	86.825	168.987	55.119	124.765	212.381	78.271	96.9124	125.527	280.609	201.331	281.785	146.762	187.054	166.466	175.254	228.714	74.0645	97.966	115.827	289.238	113.894	169.772	283.088	133.379	130.916	25.8014	176.16	170.042	210.388	128.658	183.203	140.125	243.821	377.618	123.317	181.284	107.181	289.264	138.236	427.593	231.289	173.446
hsa-miR-4646-3p	13.7746	0.181668	1.13419	0.26834	0.677007	0.498402	0.987984	11.6473	10.2762	9.53982	2.67353	8.68833	10.9411	5.25881	12.8276	8.83036	27.9157	15.6547	5.87046	5.99533	11.4182	9.60294	12.9636	9.55671	12.9102	8.27337	6.65766	12.9242	11.1938	12.0696	5.83532	7.21583	9.50579	13.2294	17.3698	15.235	12.1704	9.20618	6.75301	4.51519	14.934	27.4037	9.4583	30.0106	10.5711	3.07191	12.7368	33.7008	12.6471
hsa-miR-4661-5p	17.071	0.117493	1.08485	0.306576	0.383243	0.70154	0.987984	8.47073	15.9852	8.47984	9.80296	19.3074	13.466	12.7714	7.33006	9.81151	9.30522	18.7857	18.5898	13.1897	42.0672	7.2022	13.8895	1.19459	9.11311	12.8697	14.7948	10.5009	17.7235	30.7227	8.33617	12.37	1.35797	6.26657	8.22782	8.70573	31.2952	10.1268	6.75301	6.77279	17.0675	24.8346	18.9166	34.2978	74.9589	15.3595	10.3107	32.7775	14.4538
hsa-miR-4664-3p	4.53124	0.172398	1.12693	0.36715	0.469556	0.638672	0.987984	3.17652	1.1418	3.17994	4.45589	5.79222	2.52487	2.25378	3.66503	3.9246	2.53779	3.13095	4.89205	1.19907	6.61057	0	1.85194	1.19459	1.51885	5.51558	3.6987	2.42328	3.73126	2.19448	2.50085	0	2.71594	1.39257	3.65681	3.62739	3.47724	2.76185	5.06476	2.2576	0	10.2764	3.15277	17.1489	17.2982	3.07191	10.3107	14.3113	7.2269
hsa-miR-4676-3p	3.70004	-0.200369	0.870328	0.308279	-0.64996	0.515718	0.987984	4.23536	1.1418	2.11996	2.67353	2.89611	5.04974	3.00503	3.66503	3.9246	2.53779	9.39284	4.89205	2.39813	5.40864	4.80147	5.55582	2.38918	1.51885	2.75779	5.17818	5.65432	1.86563	4.38896	5.83532	2.06167	1.35797	3.48143	5.48521	3.62739	0	0.920618	0	1.1288	1.06672	0.856365	4.72915	8.57444	6.72708	6.14381	5.45863	5.53985	9.03363
hsa-miR-4677-5p	9.2157	0.118406	1.08553	0.309295	0.382825	0.701849	0.987984	2.11768	12.5598	2.11996	6.23825	14.4806	4.20812	4.50755	1.83252	12.755	3.38372	6.26189	9.78411	10.7916	20.4327	14.4044	6.48179	2.38918	3.79713	6.43484	14.0551	6.46208	2.79844	24.1393	10.837	4.12333	13.5797	5.57029	1.8284	6.5293	5.21587	2.76185	3.3765	3.3864	7.46702	11.1327	9.4583	8.57444	16.3372	6.14381	17.5889	23.0827	9.03363
hsa-miR-4685-3p	301.414	0.105211	1.07565	0.227109	0.463264	0.643175	0.987984	200.121	221.509	111.298	196.059	255.823	207.881	419.954	193.33	428.763	688.587	255.694	194.704	97.1243	139.423	158.448	323.163	106.318	243.776	185.691	156.825	199.517	333.015	147.03	137.547	257.708	377.516	230.471	200.21	515.089	544.189	207.139	253.238	305.904	548.292	282.6	376.756	544.477	627.541	175.099	447.001	282.071	222.227
hsa-miR-4732-3p	1854.39	0.106968	1.07696	0.196838	0.543431	0.586833	0.987984	1167.9	1252.56	569.209	699.575	2158.57	1617.6	1587.41	1538.4	2010.38	2416.82	2023.64	1639.82	846.54	2900.84	1145.15	1547.29	661.802	1252.29	1460.71	1356.68	1572.71	1421.61	2181.31	1077.87	736.015	558.126	2277.55	2031.36	2094.45	2136.77	2429.51	2012.4	3004.86	4120.73	2010.75	1529.09	1586.27	1948.93	860.133	3400.12	1896.01	2146.39
hsa-miR-4738-3p	6.50396	0.182365	1.13474	0.246386	0.740159	0.459203	0.987984	4.23536	10.2762	2.11996	6.23825	2.89611	5.04974	5.25881	10.9951	8.83036	7.61337	4.1746	4.89205	4.79626	4.80768	4.80147	1.85194	0	6.07541	3.67705	2.95896	5.65432	5.59689	6.58344	5.0017	5.15417	9.50579	7.65914	8.22782	10.1567	15.6476	6.44432	5.06476	6.77279	5.33358	8.56365	3.15277	0	3.84405	9.21572	10.3107	9.23309	10.8404
hsa-miR-4742-3p	165.272	0.11305	1.08151	0.220495	0.51271	0.608154	0.987984	106.943	90.2023	68.8987	101.594	167.974	140.551	87.8973	139.271	195.249	138.732	288.047	176.114	116.309	247.596	175.254	133.34	77.6483	133.659	134.212	266.306	107.432	200.555	105.335	83.3617	102.053	28.5174	109.317	126.16	140.743	290.35	120.601	226.226	223.502	343.483	205.528	187.59	222.936	575.646	132.092	261.408	159.732	113.824
hsa-miR-4745-3p	6.65337	-0.135552	0.910321	0.28609	-0.473808	0.635637	0.987984	6.35305	3.4254	3.17994	7.12942	4.82685	8.41624	3.75629	4.58129	6.86806	14.3808	9.39284	6.84887	3.5972	2.40384	2.40073	10.1857	4.77836	3.79713	5.51558	5.17818	6.46208	3.73126	3.29172	0	3.0925	5.43188	5.57029	0.914202	5.80382	8.69311	1.84124	8.44126	11.288	21.3343	9.42002	11.0347	21.4361	3.84405	6.14381	3.63909	3.69324	7.2269
hsa-miR-4746-5p	34.9396	0.107425	1.0773	0.240208	0.447217	0.654718	0.987984	29.6476	54.8065	26.4995	15.15	35.7187	23.5655	39.0654	23.8227	37.2837	24.532	15.6547	36.2012	25.1804	60.697	38.4117	26.8531	32.2539	26.5799	45.0439	32.5486	18.5785	59.7001	43.8896	45.0153	30.925	16.2956	26.4589	14.6272	12.3331	62.5904	20.2536	28.7003	21.4472	20.2676	47.1001	7.88192	34.2978	98.0232	33.791	32.1453	83.0978	32.5211
hsa-miR-4753-3p	11.0696	0.0777122	1.05534	0.21601	0.359763	0.719025	0.987984	5.29421	3.4254	6.35988	6.23825	12.5498	2.52487	4.50755	5.49755	10.7927	9.30522	21.9166	11.7409	19.185	6.61057	14.4044	16.6674	2.38918	9.87254	5.51558	7.3974	4.84656	8.39533	16.4586	7.50255	8.24667	10.8638	13.2294	10.9704	12.3331	10.4317	9.20618	11.8178	12.4168	23.4678	10.2764	11.0347	12.8617	24.9863	12.2876	15.1629	13.8496	9.03363
hsa-miR-4781-3p	31.0528	0.114878	1.08288	0.16049	0.7158	0.474115	0.987984	28.5887	23.9778	16.9597	35.6471	37.6494	19.3574	16.5277	32.9853	17.6607	27.0697	36.5277	32.2875	29.9766	37.2596	24.0073	25.9271	23.8918	10.632	24.8201	28.1101	28.2716	29.8501	31.82	21.674	42.2642	19.0116	18.7997	20.1124	19.5879	46.9428	21.1742	38.8298	28.22	27.7346	34.2546	33.1041	38.585	49.0116	39.9348	49.7342	51.7053	28.9076
hsa-miR-484	18402	-0.0861637	0.942024	0.166536	-0.517389	0.604885	0.987984	12347.1	12542.7	11028	10074.8	14520.1	18557	15910.9	10302.4	16390.1	32745.1	27428.1	19671.9	14828.8	11897.2	18622.5	35359.1	6590.55	10637.3	9263.41	9517.5	9230.27	18809.3	14814.9	10556.1	14443	10493	26386.4	27543.1	37815.5	25999.4	11614.5	28018.2	16217.5	20197.2	38523.6	18398	34336.4	22604.9	16735.7	15582	22005.2	13348.1
hsa-miR-485-3p	71.4555	0.114578	1.08266	0.312781	0.366322	0.714125	0.987984	24.3533	102.762	57.2389	106.05	40.5455	16.8325	81.8872	63.2218	128.531	53.2936	61.5753	74.3592	39.5691	85.3364	139.243	77.7814	63.3132	110.117	32.1742	71.7548	19.3862	33.5813	77.9041	23.3413	32.9867	23.0855	30.6366	21.9408	203.859	128.658	96.6648	20.259	53.0535	131.206	33.3982	40.986	128.617	6.72708	122.876	77.6339	23.0827	81.3026
hsa-miR-486-5p	2.10688e+06	0.0617647	1.04374	0.136203	0.453477	0.650206	0.987984	1.60943e+06	2.19188e+06	1.03923e+06	1.43614e+06	2.63938e+06	1.68698e+06	2.64591e+06	1.68127e+06	2.4467e+06	2.26759e+06	2.36743e+06	1.74945e+06	1.48986e+06	2.24996e+06	1.69387e+06	1.83804e+06	891926	1.29011e+06	1.51785e+06	1.50449e+06	1.61666e+06	2.18725e+06	2.51787e+06	2.01132e+06	1.20341e+06	1.55052e+06	2.46663e+06	1.78807e+06	2.17803e+06	3.55753e+06	2.20068e+06	2.11805e+06	2.35743e+06	4.15904e+06	1.99918e+06	1.44547e+06	4.95574e+06	2.19344e+06	1.42179e+06	1.96924e+06	2.22051e+06	1.89149e+06
hsa-miR-493-3p	19.306	-0.207871	0.865814	0.440336	-0.472073	0.636875	0.987984	7.41189	28.545	38.1593	45.4501	6.75759	4.20812	23.289	17.4089	16.6796	7.61337	2.0873	10.7625	23.9813	38.4615	31.2095	18.5194	59.7295	24.3016	28.4972	5.91792	3.23104	10.261	18.6531	5.83532	14.4317	58.3927	1.39257	4.57101	15.9605	10.4317	31.301	0	2.2576	4.26687	3.42546	6.30553	8.57444	0.961012	39.9348	10.3107	17.5429	5.42018
hsa-miR-494-3p	28.2185	-0.149039	0.901851	0.334788	-0.445175	0.656193	0.987984	8.47073	27.4032	48.7591	65.056	13.5152	6.73299	28.5478	30.2365	19.623	20.3023	15.6547	43.0501	22.7822	34.8557	48.0147	62.04	27.4756	29.6176	16.5467	17.014	6.46208	14.925	27.431	15.8387	28.8633	28.5174	13.2294	10.0562	124.057	6.95449	50.634	13.506	20.3184	25.6012	5.99456	7.88192	30.0106	0	70.6538	24.2606	16.6196	21.6807
hsa-miR-495-3p	26.5355	-0.183898	0.880321	0.329015	-0.558936	0.576206	0.987984	11.6473	20.5524	55.119	39.2118	0.96537	4.20812	22.5378	17.4089	40.2272	15.2267	17.742	52.8342	26.3794	35.4567	62.4191	41.6686	45.3944	34.1742	9.19263	15.5345	8.88536	14.925	18.6531	6.66893	23.7092	58.3927	10.4443	5.48521	55.1363	27.818	22.0948	10.1295	13.5456	21.3343	11.9891	25.2221	90.0317	11.5321	76.7976	20.015	8.77144	25.2942
hsa-miR-500b-5p	22.4648	-0.135086	0.910615	0.208099	-0.649145	0.516245	0.987984	33.8829	15.9852	16.9597	21.3883	27.0304	13.466	30.0503	21.9902	19.623	23.686	43.8333	35.2228	33.5738	10.8173	19.2059	27.7791	21.5026	24.3016	12.8697	22.1922	22.6173	22.3876	24.1393	38.3464	47.4183	40.7391	19.496	27.4261	34.8229	6.95449	16.5711	30.3885	15.8032	21.3343	22.2655	37.8332	17.1489	17.2982	43.0067	9.70423	15.6963	14.4538
hsa-miR-501-5p	24.1648	0.0640466	1.04539	0.186254	0.343867	0.730946	0.987984	21.1768	21.6942	27.5595	21.3883	28.9611	21.0406	22.5378	19.2414	21.5853	21.9942	12.5238	14.6762	31.1757	21.0336	9.60294	23.1492	21.5026	16.7074	23.9008	20.7127	37.157	18.6563	23.042	40.0136	26.8017	78.7623	29.244	26.5118	31.1955	10.4317	27.6185	11.8178	21.4472	26.6679	51.3819	14.1875	38.585	38.4405	18.4314	20.6215	26.3143	23.4874
hsa-miR-502-3p	626.992	0.0545366	1.03853	0.135584	0.402234	0.687511	0.987984	672.364	435.026	796.045	468.76	476.893	637.951	506.348	458.129	488.613	691.97	459.206	516.601	1006.02	432.692	597.783	962.082	658.219	682.724	462.389	357.295	682.557	594.203	482.786	590.201	856.623	1530.43	712.3	835.58	831.397	446.826	611.29	584.135	607.294	653.897	701.363	848.094	437.297	364.223	611.309	442.149	616.309	663.068
hsa-miR-505-3p	193.188	-0.0969916	0.934981	0.143213	-0.677256	0.498244	0.987984	105.884	211.233	105.998	174.671	146.736	160.75	209.601	146.601	298.27	193.718	352.753	187.855	157.078	157.452	192.059	157.415	86.0104	91.1311	130.535	191.593	173.668	116.602	183.239	213.406	101.022	176.536	249.967	234.95	285.838	113.01	209.901	177.266	226.889	403.219	155.858	148.18	252.946	250.824	150.523	429.412	214.669	164.412
hsa-miR-505-5p	54.6153	0.141874	1.10334	0.202832	0.699466	0.484261	0.987984	41.2948	39.963	47.6991	24.953	17.3767	46.2893	58.5982	24.739	58.8691	93.8982	33.3968	50.8774	50.3607	43.8701	45.6139	74.0776	62.1186	76.702	27.5779	19.2332	27.4638	37.3126	26.3338	17.5059	32.9867	35.3072	82.1617	138.044	97.214	74.7607	103.109	74.2831	118.524	108.805	51.3819	70.9373	51.4467	33.6354	49.1505	54.5863	29.0842	45.1681
hsa-miR-5189-3p	43.7853	0.231161	1.17378	0.31187	0.74121	0.458566	0.987984	39.1771	44.5303	36.0393	24.0618	26.065	17.6741	25.5428	33.9015	0	33.8372	78.2737	56.7478	25.1804	55.2884	24.0073	26.8531	35.8377	13.6697	20.2238	35.5075	14.5397	36.3798	28.5282	30.8438	13.4008	28.5174	52.2214	49.3669	56.5872	104.317	17.4917	70.9066	51.9247	80.0038	27.4037	23.6458	17.1489	21.1423	36.8629	83.0925	90.0226	14.4538
hsa-miR-5193	9.53621	-0.121683	0.919115	0.24331	-0.500113	0.616995	0.987984	6.35305	6.85081	7.41986	7.12942	9.6537	8.41624	3.00503	5.49755	9.81151	18.6104	14.6111	11.7409	7.19439	6.0096	2.40073	10.1857	0	6.07541	5.51558	5.17818	6.46208	7.46252	16.4586	6.66893	4.12333	2.71594	3.48143	9.14202	7.25477	10.4317	11.0474	10.1295	11.288	6.4003	13.7018	14.1875	8.57444	9.61012	3.07191	12.7368	22.6211	10.8404
hsa-miR-543	153.153	0.114003	1.08223	0.302395	0.377002	0.706172	0.987984	60.3539	218.084	168.537	299.436	105.225	47.9726	150.252	177.754	216.834	56.6773	51.1388	181.006	164.272	260.216	266.481	94.4489	217.415	169.352	131.455	167.181	61.3898	81.1549	240.296	70.8574	109.268	23.0855	32.0291	30.1687	277.858	140.828	182.282	33.765	80.1447	126.939	114.753	108.77	248.659	35.5574	193.53	131.614	92.3309	182.479
hsa-miR-548ad-5p	51.2759	0.181737	1.13425	0.433968	0.418779	0.675378	0.987984	54.0009	26.2614	101.758	56.1442	26.065	48.8142	84.8922	143.852	61.8125	6.76744	17.742	59.683	10.7916	24.0384	43.2132	22.2233	123.043	58.4758	101.119	86.5496	177.707	31.7157	25.2365	188.397	166.995	226.781	44.5623	25.5976	11.6076	10.4317	41.4278	1.68825	71.1143	49.069	17.1273	29.9513	0	5.76607	92.1572	1.21303	13.388	3.61345
hsa-miR-548ae-5p	51.2759	0.181737	1.13425	0.433968	0.418779	0.675378	0.987984	54.0009	26.2614	101.758	56.1442	26.065	48.8142	84.8922	143.852	61.8125	6.76744	17.742	59.683	10.7916	24.0384	43.2132	22.2233	123.043	58.4758	101.119	86.5496	177.707	31.7157	25.2365	188.397	166.995	226.781	44.5623	25.5976	11.6076	10.4317	41.4278	1.68825	71.1143	49.069	17.1273	29.9513	0	5.76607	92.1572	1.21303	13.388	3.61345
hsa-miR-548at-3p	5.21012	0.152094	1.11118	0.318285	0.477856	0.632753	0.987984	7.41189	7.99261	3.17994	5.34707	3.86148	0.841624	3.75629	4.58129	1.9623	1.69186	6.26189	2.93523	4.79626	6.0096	12.0037	7.40776	2.38918	7.59426	2.75779	3.6987	0.80776	0	8.77792	5.83532	7.21583	5.43188	7.65914	11.8846	11.6076	3.47724	2.76185	11.8178	6.77279	11.7339	6.85092	9.4583	0	3.84405	9.21572	3.03257	5.0782	0
hsa-miR-548ay-5p	34.048	0.17669	1.13029	0.422149	0.418548	0.675546	0.987984	40.236	15.9852	69.9587	36.5383	19.3074	32.8233	55.5931	96.2071	40.2272	5.07558	12.5238	39.1364	8.39346	16.8269	28.8088	14.8155	82.4267	37.2119	65.2677	56.2203	113.086	22.3876	14.2641	117.54	107.207	148.019	32.0291	18.284	8.70573	10.4317	24.8567	1.68825	45.1519	34.1349	13.7018	20.493	0	3.84405	64.51	0.606514	9.23309	1.80673
hsa-miR-548d-5p	21.8746	0.217519	1.16273	0.427338	0.50901	0.610745	0.987984	25.4122	9.13441	43.4592	23.1706	13.5152	19.3574	36.8117	62.3055	26.4911	3.38372	8.34919	24.4603	7.19439	10.2163	14.4044	9.25969	56.1457	21.2639	40.4476	36.2473	74.3139	11.1938	9.87516	76.6927	69.0658	97.7738	19.496	10.9704	5.80382	8.69311	16.5711	0	29.3488	21.3343	9.42002	12.6111	0	1.92202	36.8629	0	6.92482	1.80673
hsa-miR-548l	4.52573	-0.215011	0.861539	0.319191	-0.673612	0.500558	0.987984	3.17652	9.13441	9.53982	6.23825	2.89611	8.41624	7.51259	9.16258	7.84921	3.38372	1.04365	4.89205	5.99533	3.0048	0	1.85194	2.38918	6.07541	9.19263	10.3564	13.7319	7.46252	3.29172	9.16978	8.24667	8.14782	3.48143	3.65681	0	5.21587	1.84124	0	10.1592	2.13343	3.42546	3.15277	4.28722	3.84405	0	1.81954	0.461654	7.2269
hsa-miR-5690	15.2404	-0.178074	0.883882	0.350973	-0.507371	0.611895	0.987984	6.35305	9.13441	7.41986	0.891178	2.89611	5.89137	5.25881	6.4138	27.4722	15.2267	37.5714	28.3739	13.1897	9.61537	31.2095	7.40776	5.97295	1.51885	11.0312	5.17818	0.80776	9.32815	7.68068	2.50085	8.24667	4.07391	5.57029	9.14202	7.98025	36.5111	9.20618	21.9473	20.3184	29.8681	13.7018	11.0347	42.8722	124.932	21.5033	13.9498	11.5414	9.03363
hsa-miR-5701	5.94245	0.264919	1.20157	0.584251	0.453434	0.650236	0.987984	6.35305	13.7016	9.53982	0	0	5.04974	4.50755	10.9951	8.83036	0	0	5.87046	21.5832	7.21153	7.2022	5.55582	14.3351	11.3914	2.75779	8.87688	9.69312	13.9922	0	10.0034	3.0925	40.7391	0	0	0	5.21587	0	5.06476	0	3.20015	10.2764	4.72915	0	5.76607	0	3.63909	9.69474	0
hsa-miR-579-5p	17.9172	0.0963291	1.06905	0.183546	0.524822	0.599707	0.987984	16.9415	12.5598	16.9597	17.8236	18.342	16.8325	12.0201	21.0739	18.6419	16.9186	4.1746	14.6762	21.5832	17.4279	14.4044	18.5194	16.7242	18.2262	26.6586	8.87688	22.6173	14.925	15.3614	15.0051	16.4933	29.8753	19.496	31.0829	13.7841	22.6021	20.2536	21.9473	25.9624	13.8673	23.1219	9.4583	4.28722	11.5321	24.5752	13.3433	11.0797	23.4874
hsa-miR-597-3p	27.253	-0.0932748	0.937393	0.197061	-0.47333	0.635978	0.987984	26.471	29.6868	22.2596	22.2795	14.4806	25.2487	32.3041	24.739	32.378	30.4535	26.0912	20.5466	27.5785	30.048	31.2095	13.8895	19.1134	20.5045	31.2549	23.6717	26.6561	25.186	21.9448	21.674	14.4317	28.5174	13.9257	25.5976	15.9605	48.6814	31.301	21.9473	13.5456	16.0008	37.6801	9.4583	47.1594	93.2181	21.5033	32.1453	30.9309	21.6807
hsa-miR-610	10.6703	0.111223	1.08014	0.212323	0.523838	0.600391	0.987984	8.47073	10.2762	13.7797	14.2588	8.68833	15.9909	13.5227	11.9113	4.90575	12.6889	5.21825	2.93523	11.9907	7.21153	12.0037	14.8155	16.7242	9.87254	10.1119	5.17818	14.5397	18.6563	6.58344	14.1715	17.5242	13.5797	10.4443	17.3698	12.3331	6.95449	14.7299	10.1295	6.77279	7.46702	13.7018	3.15277	0	1.92202	3.07191	7.27817	12.4647	9.03363
hsa-miR-629-3p	9.25031	-0.148135	0.902417	0.242502	-0.610858	0.541294	0.987984	8.47073	7.99261	5.2999	6.23825	8.68833	4.20812	5.25881	13.7439	7.84921	19.4564	22.9603	9.78411	4.79626	10.8173	4.80147	14.8155	2.38918	9.87254	4.59632	8.13714	7.26984	15.8578	5.4862	5.83532	6.185	5.43188	10.4443	2.74261	15.9605	3.47724	11.0474	6.75301	16.932	5.33358	2.5691	11.0347	25.7233	9.61012	6.14381	13.3433	8.30978	5.42018
hsa-miR-629-5p	1344.68	0.12152	1.08788	0.190217	0.638847	0.522922	0.987984	1852.97	1904.52	1874.04	1334.98	2400.88	1826.32	2446.85	2249.41	507.255	626.834	462.337	836.541	609.125	2439.3	840.257	563.915	1916.12	1609.98	1991.12	1767.98	2003.24	1474.78	2079.27	2254.93	1302.97	1328.09	1103.61	702.107	928.611	1144.01	1273.21	828.932	632.127	640.03	1221.18	662.081	741.689	697.694	632.812	995.29	1494.38	2296.35
hsa-miR-6509-3p	10.2939	0.14054	1.10232	0.265887	0.52857	0.597104	0.987984	6.35305	4.56721	9.53982	1.78236	9.6537	5.89137	11.2689	1.83252	11.7738	13.5349	11.4801	7.82728	5.99533	8.41345	2.40073	17.5934	5.97295	5.31598	2.75779	3.6987	1.61552	8.39533	3.29172	8.33617	7.21583	5.43188	10.4443	16.4556	21.0388	10.4317	7.36494	15.1943	2.2576	19.2009	8.56365	9.4583	34.2978	14.4152	6.14381	20.6215	13.388	18.0673
hsa-miR-6514-5p	6.8214	0.155997	1.11419	0.245297	0.635953	0.524807	0.987984	10.5884	4.56721	6.35988	12.4765	8.68833	12.6244	9.76636	6.4138	8.83036	0.84593	1.04365	6.84887	5.99533	7.21153	0	2.77791	4.77836	6.07541	9.19263	7.3974	6.46208	7.46252	4.38896	6.66893	8.24667	10.8638	6.96286	3.65681	7.98025	6.95449	6.44432	3.3765	10.1592	5.33358	4.28183	9.4583	0	3.84405	6.14381	7.88469	6.46316	18.0673
hsa-miR-652-3p	2769.09	-0.065281	0.955759	0.167038	-0.390815	0.695934	0.987984	3006.05	2008.43	2973.24	3021.09	1805.24	2578.74	2282.32	2797.33	2814.92	5122.95	2011.11	2483.21	3753.07	1365.38	3373.03	3828.88	2734.41	2323.84	2473.74	2120.1	3485.48	2543.79	2162.66	2628.39	4049.11	5406.08	2560.94	4357.09	3483.74	2995.65	3707.33	3379.88	2773.46	2333.98	4125.11	3505.88	2122.18	1652.94	3035.04	1330.69	1916.33	1396.6
hsa-miR-6734-3p	12.7291	-0.0920838	0.938167	0.218348	-0.42173	0.673222	0.987984	10.5884	6.85081	5.2999	8.0206	13.5152	17.6741	9.76636	8.24632	9.81151	32.1453	17.742	16.633	9.59252	12.0192	4.80147	12.0376	7.16754	10.632	8.27337	7.3974	12.9242	13.9922	8.77792	10.0034	3.0925	5.43188	16.7109	19.1982	13.7841	24.3407	16.5711	18.5708	18.0608	20.2676	16.2709	7.88192	8.57444	9.61012	12.2876	9.09772	9.23309	5.42018
hsa-miR-6743-3p	7.51466	0.10549	1.07586	0.285337	0.369704	0.711603	0.987984	1.05884	11.418	4.23992	3.56471	11.5844	4.20812	9.0151	2.74877	4.90575	14.3808	10.4365	2.93523	3.5972	13.2211	2.40073	4.62985	1.19459	8.35369	8.27337	6.65766	8.88536	8.39533	5.4862	6.66893	5.15417	6.78985	9.05172	5.48521	8.70573	5.21587	3.68247	5.06476	7.90159	6.4003	9.42002	18.9166	12.8617	8.6491	6.14381	9.70423	12.4647	7.2269
hsa-miR-6747-3p	51.7822	-0.124998	0.917005	0.227092	-0.550428	0.582026	0.987984	22.2357	35.3958	20.1396	40.103	86.8833	34.5066	35.3092	34.8178	73.5863	76.9796	68.8808	57.7262	33.5738	85.3364	38.4117	35.1868	16.7242	15.1885	38.6091	65.0971	40.388	26.1188	81.1958	29.1766	16.4933	13.5797	33.4217	34.7397	32.6465	83.4539	50.634	38.8298	46.2807	82.1372	52.2383	44.1387	81.4572	149.918	39.9348	82.486	52.167	25.2942
hsa-miR-6750-5p	6.33181	0.195082	1.14479	0.306595	0.636286	0.52459	0.987984	5.29421	7.99261	2.11996	5.34707	12.5498	10.9411	9.0151	4.58129	3.9246	5.07558	0	2.93523	5.99533	2.40384	14.4044	0	7.16754	12.1508	6.43484	4.43844	5.65432	1.86563	2.19448	7.50255	5.15417	10.8638	0.696286	6.39941	2.17643	3.47724	11.0474	10.1295	10.1592	3.20015	1.71273	7.88192	17.1489	5.76607	3.07191	3.63909	3.23158	5.42018
hsa-miR-6762-3p	4.40765	-0.184887	0.879718	0.344818	-0.536186	0.59183	0.987984	1.05884	4.56721	3.17994	0.891178	7.72296	4.20812	4.50755	4.58129	3.9246	6.76744	6.26189	2.93523	0	6.0096	4.80147	0.925969	0	0	1.83853	4.43844	3.23104	0.932815	6.58344	1.66723	3.0925	4.07391	3.48143	1.8284	1.45095	8.69311	6.44432	5.06476	9.03039	10.6672	7.70729	7.88192	4.28722	13.4542	0	8.4912	9.69474	3.61345
hsa-miR-6812-3p	7.47079	0.126503	1.09164	0.276451	0.457595	0.647243	0.987984	2.11768	4.56721	3.17994	2.67353	10.6191	6.73299	3.75629	5.49755	16.6796	6.76744	7.30554	8.8057	2.39813	7.21153	2.40073	8.33372	2.38918	6.83483	3.67705	8.13714	4.84656	3.73126	9.87516	3.33447	3.0925	1.35797	5.57029	21.0266	5.07834	10.4317	3.68247	8.44126	11.288	12.8006	7.70729	18.9166	4.28722	8.6491	6.14381	5.45863	12.003	5.42018
hsa-miR-6817-3p	6.57908	0.126779	1.09185	0.298643	0.424516	0.671189	0.987984	3.17652	5.70901	1.05998	2.67353	1.93074	9.25787	4.50755	2.74877	11.7738	7.61337	10.4365	8.8057	2.39813	5.40864	0	7.40776	4.77836	1.51885	1.83853	5.91792	1.61552	9.32815	6.58344	2.50085	3.0925	4.07391	5.57029	8.22782	7.98025	3.47724	10.1268	6.75301	14.6744	23.4678	1.71273	6.30553	8.57444	8.6491	6.14381	20.6215	4.61654	9.03363
hsa-miR-6842-3p	161.656	0.169973	1.12504	0.248579	0.683778	0.494115	0.987984	93.178	146.151	81.6185	118.527	97.5024	156.542	99.9174	139.271	129.512	132.811	135.674	100.776	55.157	278.245	129.64	82.4113	95.5671	96.4471	127.778	125.016	136.511	170.705	153.614	123.375	124.731	108.638	57.0954	87.7634	40.6267	231.237	156.505	129.995	98.2055	169.608	192.682	66.2081	111.468	400.742	76.7976	235.328	413.181	328.824
hsa-miR-6842-5p	3.9531	0.126275	1.09147	0.35255	0.358177	0.720211	0.987984	6.35305	2.2836	3.17994	3.56471	1.93074	2.52487	3.00503	7.33006	0.981151	3.38372	3.13095	1.95682	2.39813	5.40864	4.80147	1.85194	2.38918	0.759426	3.67705	2.95896	4.84656	1.86563	4.38896	5.0017	8.24667	4.07391	3.48143	7.31361	0	3.47724	4.60309	1.68825	2.2576	3.20015	0.856365	0	4.28722	0	6.14381	3.03257	6.92482	5.42018
hsa-miR-6852-3p	9.88934	-0.181197	0.881971	0.274976	-0.658954	0.509925	0.987984	7.41189	9.13441	3.17994	14.2588	12.5498	6.73299	3.00503	12.8276	8.83036	10.9971	15.6547	16.633	3.5972	8.41345	12.0037	7.40776	4.77836	5.31598	14.7082	6.65766	11.3086	10.261	10.9724	2.50085	4.12333	0	5.57029	4.57101	2.90191	19.1248	11.0474	11.8178	14.6744	8.53373	13.7018	6.30553	8.57444	19.2202	9.21572	19.4085	8.30978	18.0673
hsa-miR-6859-3p	40.5074	-0.0985002	0.934003	0.277955	-0.354374	0.723058	0.987984	42.3536	45.6721	4.23992	57.0354	54.0607	37.0315	36.0604	29.3202	47.0952	67.6744	33.3968	23.4819	43.1663	62.4999	9.60294	29.631	19.1134	24.3016	18.3853	23.6717	16.1552	59.7001	39.5007	16.6723	28.8633	16.2956	36.2069	58.5089	49.3325	34.7724	58.9195	60.7771	49.6671	72.5367	37.6801	25.2221	51.4467	15.3762	0	36.3909	46.1654	43.3614
hsa-miR-6866-5p	9.33507	0.157415	1.11529	0.264599	0.594918	0.551898	0.987984	10.5884	14.8434	16.9597	4.45589	4.82685	5.89137	12.7714	12.8276	4.90575	5.07558	2.0873	4.89205	15.5878	21.0336	4.80147	2.77791	11.9459	14.4291	7.3541	5.91792	8.0776	11.1938	15.3614	10.0034	12.37	1.35797	6.26657	10.9704	4.35286	13.909	7.36494	0	2.2576	5.33358	12.8455	7.88192	4.28722	9.61012	12.2876	7.88469	12.003	14.4538
hsa-miR-6873-3p	20.1911	0.124845	1.09039	0.231966	0.538203	0.590437	0.987984	11.6473	12.5598	6.35988	16.9324	42.4763	11.7827	12.7714	14.6601	21.5853	16.9186	20.873	9.78411	21.5832	28.2451	16.8051	13.8895	8.36212	9.87254	20.2238	11.8358	12.9242	35.447	23.042	19.1732	16.4933	8.14782	11.8369	20.1124	7.25477	20.8635	16.5711	15.1943	16.932	23.4678	18.84	22.0694	12.8617	25.9473	3.07191	29.1127	37.8557	30.7143
hsa-miR-7704	4.24795	0.194503	1.14433	0.371768	0.523182	0.600847	0.987984	4.23536	3.4254	10.5998	2.67353	3.86148	5.89137	1.50252	0.916258	0.981151	1.69186	1.04365	2.93523	2.39813	9.01441	4.80147	5.55582	9.55671	4.55656	2.75779	2.95896	3.23104	3.73126	9.87516	4.16808	4.12333	5.43188	2.08886	4.57101	2.17643	5.21587	0.920618	1.68825	0	4.26687	3.42546	4.72915	0	0	0	6.67166	1.38496	9.03363
hsa-miR-7706	460.706	0.111094	1.08005	0.245763	0.452037	0.651242	0.987984	472.243	525.229	394.313	461.63	474.962	377.048	321.539	392.158	298.27	304.535	158.635	240.689	372.909	1178.48	170.452	229.64	273.561	255.927	518.464	443.844	480.617	430.96	489.369	294.267	216.475	264.804	339.091	266.033	232.153	900.606	421.643	410.245	238.177	446.954	679.954	384.638	300.106	521.829	104.445	375.432	1389.12	386.639
hsa-miR-7854-3p	4.32655	0.17924	1.13229	0.38884	0.46096	0.644827	0.987984	6.35305	1.1418	3.17994	2.67353	2.89611	4.20812	5.25881	10.0788	0	5.92151	2.0873	5.87046	9.59252	3.60576	0	0	4.77836	6.83483	7.3541	0	4.0388	6.5297	5.4862	3.33447	1.03083	2.71594	1.39257	2.74261	2.17643	8.69311	9.20618	1.68825	9.03039	3.20015	4.28183	4.72915	4.28722	0.961012	12.2876	5.45863	0.461654	0
hsa-miR-7977	6.13604	0.120854	1.08738	0.279959	0.431686	0.66597	0.987984	12.7061	4.56721	2.11996	0.891178	1.93074	2.52487	1.50252	2.74877	5.88691	10.9971	6.26189	3.91364	11.9907	3.0048	2.40073	11.1116	4.77836	2.27828	0	4.43844	1.61552	4.66407	6.58344	5.0017	4.12333	6.78985	5.57029	12.7988	12.3331	6.95449	4.60309	10.1295	9.03039	3.20015	4.28183	9.4583	8.57444	9.61012	12.2876	7.27817	3.69324	3.61345
hsa-miR-874-3p	7.32365	0.11919	1.08613	0.285216	0.417894	0.676024	0.987984	4.23536	5.70901	15.8997	6.23825	6.75759	8.41624	3.75629	5.49755	2.94345	5.92151	5.21825	6.84887	7.19439	6.61057	7.2022	8.33372	9.55671	3.0377	8.27337	6.65766	16.1552	1.86563	3.29172	7.50255	5.15417	38.0232	9.05172	13.713	10.8822	5.21587	11.0474	11.8178	3.3864	4.26687	6.85092	7.88192	0	2.88303	9.21572	4.2456	2.76993	5.42018
hsa-miR-92b-3p	1922.44	0.0722033	1.05132	0.175998	0.41025	0.681623	0.987984	1568.14	2052.96	972.002	1040	2594.92	1934.89	3322.82	1630.94	2367.52	2048.84	1933.88	2019.44	972.442	2018.03	1440.44	1428.77	731.089	1676.05	1735.57	1676.25	1466.08	2117.49	2119.87	1848.96	1495.74	544.546	1916.18	1587.05	2202.55	2416.68	1032.01	1779.42	2855.86	3883.92	1546.6	1850.67	2958.18	2798.47	1410	3397.69	1936.18	2099.41
hsa-miR-92b-5p	9.16057	-0.118304	0.92127	0.291327	-0.406085	0.68468	0.987984	5.29421	4.56721	2.11996	8.91178	11.5844	8.41624	19.5327	7.33006	7.84921	6.76744	4.1746	5.87046	0	34.2547	4.80147	7.40776	9.55671	6.83483	11.0312	9.61662	6.46208	7.46252	14.2641	5.83532	4.12333	10.8638	7.65914	13.713	6.5293	3.47724	15.6505	3.3765	3.3864	3.20015	10.2764	1.57638	8.57444	4.80506	9.21572	15.1629	12.9263	16.2605
hsa-miR-93-3p	366.038	-0.0532742	0.963747	0.141868	-0.375519	0.707274	0.987984	301.77	319.704	226.836	218.339	211.416	276.894	383.893	260.217	429.744	657.287	590.705	410.932	318.951	255.408	352.908	517.617	161.27	239.979	241.766	386.884	294.832	327.418	362.089	365.958	291.726	473.931	613.428	572.29	606.499	286.873	369.168	408.557	397.337	588.828	456.443	411.436	505.892	341.159	236.537	326.911	370.247	271.009
hsa-miR-942-3p	12.4617	0.156058	1.11424	0.227886	0.684808	0.493465	0.987984	9.52957	13.7016	7.41986	12.4765	2.89611	11.7827	11.2689	7.33006	14.7173	16.9186	9.39284	3.91364	16.7869	4.20672	19.2059	13.8895	9.55671	10.632	5.51558	5.91792	10.5009	8.39533	15.3614	4.16808	10.3083	13.5797	13.9257	13.713	26.8427	24.3407	8.28556	16.8825	7.90159	18.1342	29.9728	11.0347	12.8617	13.4542	24.5752	9.09772	11.5414	9.03363
hsa-miR-942-5p	1284.57	-0.055697	0.96213	0.148207	-0.375806	0.707061	0.987984	796.249	968.248	594.649	958.016	1386.27	856.773	812.862	957.489	2168.34	2009.93	1775.25	1137.89	995.224	1204.93	1250.78	967.638	774.094	561.216	759.311	1121.45	1101.78	895.502	1215.74	961.994	522.633	769.969	1118.93	1485.58	1473.44	1514.34	1623.05	1561.63	1675.14	2747.86	1528.61	1198.05	2113.6	2710.05	635.884	2106.42	1220.61	1400.21
hsa-miR-382-3p	3.12839	0.146775	1.10709	0.432452	0.339402	0.734307	0.98849	0	2.2836	4.23992	6.23825	0	0.841624	2.25378	4.58129	2.94345	0.84593	1.04365	3.91364	2.39813	6.61057	4.80147	4.62985	9.55671	5.31598	3.67705	1.47948	1.61552	2.79844	4.38896	1.66723	7.21583	2.71594	0	0	2.90191	0	3.68247	1.68825	4.51519	0	0.856365	0	4.28722	0	0	4.2456	0.461654	9.03363
hsa-miR-6786-3p	29.6701	-0.0733201	0.950448	0.219418	-0.334157	0.738261	0.989058	26.471	33.1122	10.5998	15.15	40.5455	31.1401	36.0604	24.739	44.1518	46.5261	29.2222	22.5034	10.7916	49.2788	19.2059	15.7415	7.16754	15.9479	23.9008	30.3293	27.4638	27.0516	52.6675	23.3413	17.5242	9.50579	30.6366	13.713	25.3917	29.5566	18.4124	20.259	39.508	45.8688	27.4037	31.5277	17.1489	35.5574	18.4314	44.8821	32.3158	37.9412
hsa-miR-99a-5p	2095.11	0.0717801	1.05101	0.213438	0.336305	0.736641	0.989058	1408.26	3092	1579.37	1924.94	2262.83	2005.59	744.497	1742.72	3324.14	1212.22	2318.99	1617.31	3859.79	1743.99	1510.06	1521.37	1531.46	1489.99	2347.8	1716.2	2302.12	1458.92	1998.07	1609.71	2166.81	2569.28	1320.85	1941.76	1520.6	5575.76	667.448	1845.26	1992.33	1509.4	2643.6	2703.5	1496.24	7764.01	2491.31	1658.82	1805.53	2093.99
hsa-miR-17-3p	65.1091	-0.0866064	0.941735	0.266132	-0.325427	0.744858	0.990081	59.2951	62.7991	102.818	70.4031	42.4763	88.3705	101.42	95.2908	47.0952	75.2877	44.8769	60.6615	93.5271	36.0576	100.831	81.4853	100.345	82.7774	82.7337	65.8369	112.279	56.9017	20.8476	86.6961	73.1892	54.3188	124.635	83.1924	59.4891	45.2042	54.3164	60.7771	98.2055	67.2032	56.5201	75.6664	21.4361	17.2982	129.02	10.9173	26.776	41.5547
hsa-miR-424-5p	6.67943	-0.163057	0.89313	0.503427	-0.323894	0.746018	0.990081	5.29421	0	22.2596	8.91178	3.86148	8.41624	12.7714	4.58129	6.86806	6.76744	4.1746	8.8057	2.39813	0.60096	19.2059	6.48179	16.7242	15.9479	6.43484	5.17818	8.0776	4.66407	3.29172	19.1732	7.21583	17.6536	20.8886	0.914202	2.17643	0	6.44432	1.68825	14.6744	7.46702	0	15.7638	4.28722	1.92202	6.14381	1.81954	0.461654	0
hsa-miR-6131	5.82068	-0.110568	0.926224	0.341479	-0.323791	0.746097	0.990081	10.5884	0	3.17994	16.0412	3.86148	5.89137	3.75629	8.24632	1.9623	15.2267	0	5.87046	2.39813	4.20672	16.8051	2.77791	9.55671	9.87254	6.43484	0	5.65432	8.39533	4.38896	10.0034	6.185	9.50579	6.96286	5.48521	3.62739	13.909	1.84124	3.3765	3.3864	2.13343	6.85092	11.0347	4.28722	2.88303	3.07191	3.03257	2.30827	5.42018
hsa-miR-6799-3p	9.72599	-0.0780176	0.947359	0.238382	-0.327279	0.743457	0.990081	7.41189	11.418	8.47984	2.67353	2.89611	9.25787	11.2689	3.66503	6.86806	21.1482	13.5674	8.8057	10.7916	8.41345	2.40073	19.4454	3.58377	6.83483	3.67705	2.95896	5.65432	8.39533	8.77792	10.837	7.21583	14.9377	10.4443	13.713	16.686	12.1704	6.44432	3.3765	6.77279	11.7339	7.70729	20.493	12.8617	3.84405	9.21572	9.09772	16.6196	12.6471
hsa-let-7f-2-3p	10.9179	-0.0965467	0.935269	0.408728	-0.236213	0.813268	0.991909	4.23536	1.1418	2.11996	2.67353	10.6191	2.52487	3.00503	3.66503	57.8879	4.22965	34.4404	3.91364	5.99533	16.8269	7.2022	5.55582	5.97295	3.0377	3.67705	5.91792	5.65432	1.86563	8.77792	8.33617	5.15417	5.43188	38.992	16.4556	10.1567	6.95449	16.5711	27.012	40.6368	37.3351	6.85092	7.88192	8.57444	17.2982	6.14381	15.7694	10.6181	12.6471
hsa-let-7i-3p	53.2747	0.0125429	1.00873	0.202799	0.061849	0.950683	0.991909	66.707	30.8286	72.0786	72.1854	41.5109	67.3299	58.5982	76.0494	40.2272	60.9069	49.0515	50.8774	44.3654	24.0384	64.8198	61.114	88.3996	81.2586	69.864	47.3434	67.0441	69.0283	32.9172	55.0187	78.3433	58.3927	54.3103	84.1066	50.7834	36.5111	65.3638	79.3479	84.6599	52.2691	37.6801	85.1247	55.7339	32.6744	55.2943	15.1629	18.9278	12.6471
hsa-miR-100-5p	2636.44	0.185176	1.13696	0.625351	0.296115	0.767142	0.991909	3703.83	2893.32	1982.16	1768.1	59.853	2128.47	441.74	5098.06	3572.37	120.122	3391.86	2859.89	97.1243	3188.7	7466.28	2458.45	1520.71	82.018	2292.64	3817.06	33.1182	2325.51	57.0565	1773.1	2292.57	28.5174	4310.71	5793.3	29.7446	13034.4	30.3804	2755.23	81.2735	122.672	74.5038	3031.39	8660.19	2150.74	95.2291	83.0925	75.7113	2963.03
hsa-miR-106b-5p	525.987	-0.0538566	0.963358	0.320748	-0.16791	0.866654	0.991909	515.656	287.734	995.321	646.995	524.196	579.879	633.311	751.331	455.254	323.145	364.234	414.846	526.39	171.875	996.305	743.553	1142.03	867.265	777.697	585.874	755.256	383.387	256.754	957.825	804.05	1242.54	1020.06	484.527	372.895	158.215	538.561	445.699	1075.75	534.425	339.977	647.894	64.3083	127.815	838.63	129.188	94.6392	148.151
hsa-miR-1229-3p	13.8904	-0.0126615	0.991262	0.266655	-0.0474825	0.962129	0.991909	6.35305	5.70901	7.41986	1.78236	12.5498	6.73299	12.7714	4.58129	20.6042	53.2936	17.742	3.91364	4.79626	15.625	16.8051	16.6674	8.36212	11.3914	10.1119	6.65766	12.9242	11.1938	4.38896	6.66893	7.21583	6.78985	10.4443	13.713	20.3134	27.818	13.8093	20.259	18.0608	22.4011	25.691	22.0694	17.1489	12.4932	6.14381	10.3107	17.0812	3.61345
hsa-miR-1246	7.88091	-0.0562893	0.961735	0.400687	-0.140482	0.888279	0.991909	12.7061	9.13441	8.47984	3.56471	2.89611	5.89137	5.25881	14.6601	7.84921	10.9971	15.6547	3.91364	4.79626	6.61057	14.4044	2.77791	14.3351	5.31598	8.27337	5.17818	8.88536	16.7907	3.29172	17.5059	49.48	381.59	5.57029	4.57101	2.17643	8.69311	4.60309	1.68825	6.77279	10.6672	10.2764	4.72915	8.57444	6.72708	18.4314	1.21303	0.461654	1.80673
hsa-miR-1248	3.62411	0.0327012	1.02293	0.388396	0.0841955	0.932901	0.991909	3.17652	7.99261	5.2999	4.45589	6.75759	4.20812	2.25378	3.66503	2.94345	2.53779	0	0	3.5972	7.81249	2.40073	0.925969	3.58377	2.27828	2.75779	4.43844	8.0776	1.86563	8.77792	1.66723	6.185	4.07391	1.39257	1.8284	0.725477	1.73862	0.920618	3.3765	0	2.13343	4.28183	0	4.28722	0	6.14381	9.09772	3.69324	9.03363
hsa-miR-1249-3p	31.2558	0.0307385	1.02153	0.267113	0.115077	0.908384	0.991909	10.5884	14.8434	45.5791	8.91178	16.4113	16.8325	60.1007	16.4926	66.7183	54.9854	43.8333	17.6114	17.986	24.6394	4.80147	27.7791	4.77836	28.8582	20.2238	11.0961	11.3086	27.9844	21.9448	56.6859	31.9558	29.8753	32.7254	23.7692	65.293	48.6814	10.1268	25.3238	12.4168	27.7346	24.8346	28.3749	94.3189	44.2065	39.9348	49.1277	40.6256	34.3278
hsa-miR-125a-5p	788.399	-0.039581	0.972938	0.226165	-0.175009	0.861072	0.991909	529.421	774.141	270.295	829.687	760.712	455.319	504.095	433.39	1040.02	1104.78	1116.7	627.161	1061.17	1077.52	513.757	679.662	603.268	370.6	375.059	795.221	724.561	454.281	1078.59	251.752	332.959	175.178	535.444	959.912	940.944	818.891	1124.99	744.519	1015.92	1018.71	508.681	362.568	240.084	831.275	488.433	1971.17	2109.3	764.245
hsa-miR-127-3p	176.923	-0.0545367	0.962904	0.356624	-0.152925	0.878457	0.991909	92.1192	222.651	397.493	557.877	101.364	32.8233	133.724	196.079	104.002	82.9011	26.0912	116.431	105.518	340.745	196.86	161.119	365.544	202.767	224.3	164.222	70.2751	107.274	298.449	90.8642	190.704	454.92	42.4734	30.1687	226.349	69.5449	365.485	38.8298	34.9928	34.1349	71.9347	59.9026	231.51	14.4152	319.478	97.0423	135.265	70.4623
hsa-miR-1270	13.0068	0.0337216	1.02365	0.288345	0.116949	0.906901	0.991909	31.7652	7.99261	14.8397	28.5177	11.5844	15.9909	26.2941	11.9113	9.81151	17.7645	1.04365	13.6977	14.3888	3.60576	7.2022	9.25969	7.16754	8.35369	18.3853	14.7948	10.5009	18.6563	44.9869	9.16978	20.6167	5.43188	8.35543	11.8846	21.7643	5.21587	13.8093	18.5708	14.6744	17.0675	16.2709	12.6111	4.28722	7.68809	6.14381	7.27817	1.84662	7.2269
hsa-miR-1271-5p	21.9266	0.0349041	1.02449	0.195309	0.178712	0.858164	0.991909	21.1768	21.6942	14.8397	9.80296	19.3074	16.8325	14.2739	15.5764	37.2837	20.3023	32.3531	26.4171	33.5738	31.8509	19.2059	29.631	20.308	24.3016	15.6275	25.1512	25.0406	23.3204	21.9448	25.0085	12.37	6.78985	21.5849	21.9408	31.921	27.818	21.1742	40.5181	45.1519	14.934	19.6964	11.0347	4.28722	21.1423	18.4314	41.8495	30.4692	9.03363
hsa-miR-128-3p	33531.5	-0.0412564	0.971808	0.19805	-0.208313	0.834984	0.991909	26431.9	41542.2	22706.9	18385	31566.6	27578.3	33951.6	27971.5	34753.3	31478.7	42664.4	36455.6	44722.7	41346.7	26624.1	28082.8	20101.4	23195.2	32124.6	36444.8	24383.9	37876.9	45122.9	30838.8	22794.8	3939.47	24362.3	24874.5	25988	56686	21121.7	29309.7	22657.2	28691.5	47357	25874.8	54537.8	114423	24836.4	64104.3	46407.8	33299.8
hsa-miR-1296-5p	6.83056	-0.0322088	0.977922	0.267814	-0.120265	0.904273	0.991909	4.23536	7.99261	4.23992	6.23825	3.86148	5.04974	6.76133	9.16258	6.86806	5.92151	20.873	6.84887	4.79626	6.61057	0	6.48179	4.77836	2.27828	5.51558	8.13714	7.26984	5.59689	3.29172	9.16978	7.21583	0	15.3183	7.31361	10.8822	1.73862	7.36494	11.8178	11.288	16.0008	5.99456	6.30553	12.8617	3.84405	6.14381	9.70423	6.00151	7.2269
hsa-miR-130a-3p	178.037	0.0191398	1.01336	0.23725	0.0806736	0.935702	0.991909	247.769	99.3367	206.696	257.55	126.463	222.189	162.272	230.897	124.606	170.878	79.3173	161.438	263.794	66.7066	398.522	219.455	250.864	287.063	307.034	206.388	235.058	137.124	156.905	266.757	341.206	152.093	153.879	239.521	169.762	159.953	201.615	258.303	255.109	144.007	196.964	160.791	38.585	63.4268	224.249	110.386	54.4752	52.395
hsa-miR-133a-3p	17.4964	-0.102397	0.931484	0.580024	-0.176539	0.85987	0.991909	16.9415	18.2688	4.23992	64.1648	1.93074	10.0995	15.0252	1.83252	52.9821	28.7616	20.873	35.2228	7.19439	0	0	16.6674	0	10.632	7.3541	0	16.1552	0	54.862	20.0068	35.0483	0	19.496	1.8284	73.9987	10.4317	20.2536	16.8825	18.0608	42.6687	1.71273	50.4443	0	3.84405	6.14381	21.8345	8.30978	7.2269
hsa-miR-140-3p	17244.2	0.0301809	1.02114	0.132486	0.227805	0.819797	0.991909	19383.1	17990.2	16200.7	23919.2	22683.3	12532.6	12046.4	22554.6	15791.6	14458.6	12960	15592.9	21661.1	16355.1	15650.4	15211.8	16085.1	12301.2	19528.8	21494.6	17695.6	20478.1	20375.8	21223	20402.3	41230.7	11942.7	15692.3	12510.1	16523.9	10706.8	16322	12296	14495.6	11787	16479.5	11378.3	14191.3	13829.7	19190.1	22722.6	16504.4
hsa-miR-140-5p	76.3451	-0.069978	0.952653	0.298923	-0.2341	0.814907	0.991909	62.4716	50.2393	150.517	81.9884	80.1257	96.7868	72.8721	107.202	85.3601	38.9128	35.4841	111.539	99.5224	63.7018	151.246	93.5229	217.415	116.952	130.535	95.4265	77.545	40.111	54.862	140.881	104.114	43.455	185.212	85.0208	49.3325	13.909	66.2845	54.0241	132.069	77.8703	53.951	83.5483	17.1489	23.0643	101.373	17.5889	20.3128	16.2605
hsa-miR-145-5p	70.525	0.0121039	1.00843	0.216911	0.0558011	0.9555	0.991909	78.3543	41.1048	67.8387	81.9884	54.0607	59.7553	32.3041	58.6405	41.2083	87.1307	164.897	38.158	32.3748	57.0912	81.6249	40.7427	27.4756	38.7307	30.3357	29.5896	54.1199	63.4314	89.9737	82.528	61.85	119.501	61.2732	57.5947	103.743	45.2042	63.5226	65.8418	25.9624	59.7361	94.2002	52.0207	77.17	18.2592	43.0067	67.3231	170.351	104.79
hsa-miR-1468-5p	42.782	0.0412015	1.02897	0.30594	0.134672	0.892872	0.991909	22.2357	31.9704	6.35988	31.1912	77.2296	36.1898	33.8066	29.3202	31.3968	41.4505	41.746	26.4171	28.7776	86.5383	26.4081	11.1116	16.7242	18.2262	29.4164	48.8229	23.425	33.5813	82.293	22.5076	12.37	1.35797	26.4589	17.3698	20.3134	60.8518	26.6979	64.1536	21.4472	43.7354	23.9782	11.0347	34.2978	73.9979	6.14381	73.9948	95.1008	61.4287
hsa-miR-148a-3p	24999.6	-0.0198375	0.986344	0.23491	-0.0844472	0.932701	0.991909	25416.4	38390.8	50587.6	35940.3	37014.2	31642.5	26552.5	36567.8	13114.1	5368.27	6290.07	11575.6	27152.8	53406.8	22132.4	17766.6	40261.2	34594.9	47206	26993.9	18373.3	29171.9	47712.4	31353.2	23150.5	26388.1	28715.5	12568.4	8994.47	17370.6	11167.1	11375.4	17414	8097.45	33828.1	17996	5311.87	14651.6	28630.2	14393.2	18216.4	41191.5
hsa-miR-148b-3p	3328.09	0.0100729	1.00701	0.148937	0.0676318	0.946079	0.991909	4242.78	4630	6295.22	3748.29	2121.88	3818.45	3778.83	4116.75	2245.85	2466.73	2395.17	3400.96	4255.48	2866.58	2415.14	3971.48	5160.63	5060.06	4978.73	3243.76	4250.43	4399.15	2375.53	7302.48	5487.13	1717.83	3765.51	3034.24	2753.19	2239.35	2942.29	3276.9	3526.37	3066.81	2570.81	3130.7	1723.46	2706.21	4503.41	2355.7	2153.16	2487.86
hsa-miR-16-2-3p	4498.91	-0.0866821	0.941686	0.310769	-0.278928	0.7803	0.991909	2599.46	1804.05	1255.02	1659.37	9410.43	1992.12	1292.16	3016.32	2087.89	9700.27	3926.21	2361.88	3700.31	2676.08	11468.3	8273.54	2398.74	2496.23	2057.31	1821.24	2035.56	2327.37	9075.27	1821.45	592.729	8479.16	3748.11	8096.17	4883.91	2274.12	8193.5	3260.02	4278.15	3358.02	4281.83	2746.06	1106.1	710.188	2254.78	4081.24	5926.72	4634.25
hsa-miR-181c-3p	3.21692	0.0401867	1.02825	0.328319	0.122401	0.902581	0.991909	3.17652	6.85081	3.17994	2.67353	6.75759	2.52487	3.75629	2.74877	0.981151	0.84593	3.13095	2.93523	5.99533	4.20672	0	4.62985	1.19459	2.27828	3.67705	3.6987	0.80776	0.932815	6.58344	0.833617	4.12333	9.50579	2.08886	3.65681	5.80382	6.95449	3.68247	0	0	5.33358	0.856365	0	0	1.92202	3.07191	1.81954	2.76993	1.80673
hsa-miR-182-5p	18248.5	0.0599402	1.04242	0.20991	0.285552	0.775221	0.991909	27152.9	9752.13	9750.76	7880.69	21367.5	13632.6	14553.4	37493.3	6856.28	23667.4	10346.7	16317.9	18309.7	30214.5	8248.92	13665.5	15372	25223.6	17812.6	18076.3	12506.5	16488.4	8444.36	21940.8	34418.5	26811.8	20078.8	16423.6	18619.4	14096.7	23475.7	11573	11610.8	5992.81	38173.3	11364.1	15159.6	36385.8	15347.2	15190.8	23456.2	23469.4
hsa-miR-183-5p	2379.83	0.0629252	1.04458	0.225212	0.279404	0.779935	0.991909	4635.61	1633.92	2122.08	1077.43	3094.98	2676.36	3439.26	5970.34	901.678	1933.79	949.721	1902.03	1559.98	4433.89	1135.55	1223.21	3178.8	5343.32	4137.6	2960.44	2495.98	2459.83	1059.93	4283.12	5366.52	3711.33	2739.19	1855.83	1844.16	1448.27	2749.88	1267.88	1783.5	645.364	3457.15	1122.39	1118.97	2608.19	2638.77	1213.64	1818	2874.5
hsa-miR-190a-5p	9.49276	-0.0644951	0.95628	0.441755	-0.145997	0.883923	0.991909	7.41189	13.7016	28.6195	13.3677	16.4113	10.9411	6.76133	13.7439	4.90575	2.53779	7.30554	13.6977	2.39813	2.40384	16.8051	11.1116	34.6431	18.9857	20.2238	19.973	29.0794	3.73126	4.38896	20.0068	7.21583	6.78985	15.3183	5.48521	5.80382	0	14.7299	3.3765	20.3184	8.53373	4.28183	4.72915	0	0	3.07191	0	0.461654	1.80673
hsa-miR-191-3p	17.0932	-0.0108694	0.992494	0.16879	-0.0643958	0.948655	0.991909	15.8826	18.2688	12.7198	9.80296	24.1343	22.7239	16.5277	19.2414	16.6796	25.3779	16.6984	11.7409	14.3888	19.2307	7.2022	16.6674	17.9188	8.35369	16.5467	23.6717	13.7319	15.8578	32.9172	20.8404	10.3083	6.78985	17.4071	14.6272	25.3917	15.6476	19.333	15.1943	19.1896	10.6672	27.4037	7.88192	30.0106	17.2982	6.14381	19.4085	19.3895	14.4538
hsa-miR-191-5p	99963.5	0.0302672	1.0212	0.135077	0.224073	0.8227	0.991909	87485.7	77546.6	49630.4	54883.2	86209.5	81474.3	73086.2	81853.9	91519.8	178154	130073	118545	112559	56315.4	102941	139541	60132	80108.8	51704	62448.1	69525.5	99335.4	88711.9	65494.8	98531.2	48992.8	93316.9	148406	163587	105338	116113	144313	107550	146634	123800	145439	108805	134209	113919	150052	87775.3	61958
hsa-miR-21-5p	4806.41	0.0417451	1.02936	0.290792	0.143557	0.885851	0.991909	5792.92	4434.76	14304.4	6768.5	6122.38	7152.12	5086.77	9043.46	3803.92	929.677	2222.97	4350.01	3195.51	3304.68	7331.84	2251.96	18031.1	8366.6	10872.1	7124.44	10208.5	4432.74	2368.94	9600.76	10191.9	6656.77	4974.96	1716.87	1420.48	1578.67	3077.62	2483.42	8007.7	3358.02	1964.5	4662.94	1316.18	1823.04	8306.43	832.138	1086.27	2075.93
hsa-miR-210-5p	10.7636	0.0487626	1.03438	0.259002	0.188271	0.850664	0.991909	5.29421	10.2762	19.0796	9.80296	4.82685	6.73299	6.01007	6.4138	15.6984	21.1482	12.5238	5.87046	7.19439	7.21153	2.40073	9.25969	9.55671	9.87254	1.83853	1.47948	7.26984	11.1938	6.58344	10.837	21.6475	27.1594	6.96286	7.31361	17.4115	12.1704	2.76185	11.8178	9.03039	9.60045	7.70729	12.6111	34.2978	14.4152	12.2876	11.5238	15.6963	12.6471
hsa-miR-212-5p	5.59436	-0.0620376	0.95791	0.291001	-0.213187	0.831181	0.991909	4.23536	3.4254	4.23992	7.12942	13.5152	4.20812	2.25378	13.7439	2.94345	1.69186	10.4365	3.91364	5.99533	3.60576	0	6.48179	2.38918	3.79713	3.67705	7.3974	4.84656	3.73126	6.58344	4.16808	2.06167	1.35797	3.48143	5.48521	4.35286	8.69311	3.68247	1.68825	5.64399	6.4003	1.71273	1.57638	0	10.5711	9.21572	13.3433	6.92482	9.03363
hsa-miR-22-3p	19851.2	-0.00786063	0.994566	0.137388	-0.0572147	0.954374	0.991909	30331.6	19051	23151	18406.4	27525.6	15590.2	22876.6	21802.4	13951	25543.7	10983.4	20339.2	22628.8	9387.6	27462	24066.9	30303.1	23518.7	20542.8	21423.6	26837.8	20967.8	17470.3	18051.1	25121.4	25328.9	14729.2	25682.7	17466.6	19427.4	23676.4	24800.4	12538.7	12028.3	23446.4	20622.2	26357.8	15942.2	22606.1	16662.2	17277.4	7940.56
hsa-miR-23a-3p	1036.15	0.016682	1.01163	0.188859	0.0883303	0.929614	0.991909	932.839	662.245	2090.28	1048.03	602.391	1160.6	939.073	1043.62	496.462	1503.22	1128.18	1013.63	1207.46	581.73	967.496	875.967	1009.43	927.259	733.572	573.299	1109.05	866.585	706.623	1277.1	2864.69	2350.65	1613.99	1363.07	1340.68	827.584	1068.84	1169.96	745.007	528.025	1204.91	1265.84	1346.19	882.209	1511.38	593.778	1017.02	729.917
hsa-miR-24-2-5p	40.5842	-0.0588991	0.959996	0.185677	-0.317212	0.751083	0.991909	41.2948	25.1196	71.0187	40.103	36.6841	41.2396	29.2991	49.4779	38.2649	32.1453	35.4841	35.2228	89.9299	33.0528	69.6213	42.5946	72.8699	49.3627	60.6714	40.6857	35.5414	37.3126	34.0145	32.511	51.5417	17.6536	41.7771	31.9971	20.3134	41.7269	43.269	35.4533	41.7656	25.6012	33.3982	56.7498	34.2978	28.8303	73.7257	15.7694	36.009	18.0673
hsa-miR-24-3p	3980.8	-0.0115704	0.992012	0.164016	-0.0705442	0.94376	0.991909	4296.78	2645.55	5379.4	3823.15	3834.45	3746.07	2350.69	5030.25	2885.56	4946.15	2170.79	3690.56	5763.91	3961.53	5970.62	3687.21	6560.68	4370.5	6863.22	4439.18	4753.67	2761.13	3529.82	3627.9	4816.05	4209.71	4155.43	5755.81	2706.76	2872.2	6385.4	4583.6	3730.68	1669.41	4060.88	4882.06	1804.92	3459.64	4730.73	2349.64	3236.66	1998.24
hsa-miR-3074-5p	67.378	-0.0340478	0.976676	0.128915	-0.26411	0.791695	0.991909	62.4716	55.9483	43.4592	58.8178	55.9915	57.2304	91.6535	85.212	78.4921	65.1366	87.6665	66.5319	57.5551	79.3268	45.6139	101.857	74.0645	66.8295	56.9943	85.0701	46.8501	93.2815	49.3758	57.5195	43.295	63.8246	57.7917	62.1657	59.4891	95.6242	75.4906	77.6596	36.1216	114.139	70.2219	66.2081	72.8828	55.7387	36.8629	71.5687	96.0241	83.1094
hsa-miR-30e-3p	1619.25	0.0368453	1.02587	0.128263	0.287264	0.77391	0.991909	1623.2	1834.87	1989.58	1687.89	1959.7	1877.66	1598.68	2026.76	1683.65	926.293	1695.93	1507.73	1436.48	1524.04	1807.75	1012.08	1681.98	1777.06	1950.68	2140.07	2046.86	2192.11	1761.07	2664.24	2412.15	923.42	1416.94	1030.31	881.455	1352.65	1231.79	1181.78	1776.73	1492.34	1147.53	1070.36	1153.26	3028.15	1385.43	1963.29	1688.73	1727.23
hsa-miR-30e-5p	2244.17	-0.0484109	0.967001	0.213438	-0.226815	0.820568	0.991909	3069.58	2129.46	4257.94	2972.08	3565.11	2662.06	3569.98	4046.19	1700.33	1091.25	1725.15	1952.91	2083.98	1376.2	3615.51	2004.72	4967.1	4141.15	3525.37	2444.1	2508.09	2625.87	1691.94	5164.25	4107.87	1284.64	3296.91	1613.57	1017.12	808.459	1820.06	1316.84	2928.1	1346.2	1279.41	2479.65	655.945	1206.07	3342.23	1012.27	812.974	1280.97
hsa-miR-3120-3p	3.70637	-0.093247	0.937411	0.317535	-0.293659	0.769018	0.991909	5.29421	4.56721	3.17994	3.56471	3.86148	0.841624	3.75629	4.58129	2.94345	2.53779	3.13095	8.8057	10.7916	2.40384	4.80147	2.77791	2.38918	5.31598	6.43484	4.43844	1.61552	3.73126	5.4862	0.833617	4.12333	2.71594	2.08886	5.48521	5.80382	5.21587	5.52371	0	3.3864	1.06672	5.99456	7.88192	0	2.88303	9.21572	7.88469	4.61654	0
hsa-miR-3128	4.5852	-0.034719	0.976222	0.290044	-0.119703	0.904719	0.991909	8.47073	4.56721	2.11996	1.78236	6.75759	4.20812	2.25378	6.4138	2.94345	1.69186	8.34919	10.7625	4.79626	6.0096	4.80147	6.48179	3.58377	5.31598	1.83853	9.61662	1.61552	5.59689	0	2.50085	3.0925	2.71594	6.96286	2.74261	5.07834	1.73862	2.76185	5.06476	3.3864	5.33358	1.71273	1.57638	0	1.92202	3.07191	6.06514	5.0782	7.2269
hsa-miR-3133	13.8646	0.043768	1.0308	0.245613	0.178199	0.858567	0.991909	12.7061	7.99261	4.23992	8.91178	11.5844	13.466	17.2789	14.6601	7.84921	14.3808	18.7857	9.78411	13.1897	23.4375	9.60294	10.1857	10.7513	7.59426	7.3541	6.65766	6.46208	12.1266	13.1669	6.66893	7.21583	2.71594	24.37	19.1982	11.6076	13.909	11.968	16.8825	14.6744	21.3343	5.13819	12.6111	4.28722	12.4932	0	21.8345	12.9263	25.2942
hsa-miR-3143	9.01948	0.0632352	1.04481	0.316156	0.200012	0.841471	0.991909	11.6473	12.5598	10.5998	6.23825	8.68833	3.3665	8.26384	19.2414	11.7738	5.07558	7.30554	3.91364	16.7869	3.60576	16.8051	12.0376	17.9188	6.83483	12.8697	13.3153	10.5009	5.59689	12.0696	23.3413	14.4317	10.8638	16.7109	21.9408	9.43121	8.69311	2.76185	3.3765	11.288	5.33358	5.99456	9.4583	4.28722	6.72708	6.14381	5.45863	2.76993	1.80673
hsa-miR-3150b-3p	3.10411	0.0663948	1.0471	0.370066	0.179414	0.857613	0.991909	8.47073	3.4254	1.05998	3.56471	1.93074	6.73299	1.50252	6.4138	0	0.84593	1.04365	1.95682	2.39813	7.81249	4.80147	0	1.19459	3.0377	3.67705	6.65766	4.84656	2.79844	5.4862	0.833617	4.12333	5.43188	4.17771	0	2.90191	0	3.68247	0	0	2.13343	6.85092	0	0	1.92202	0	1.81954	2.30827	3.61345
hsa-miR-3157-5p	5.83488	-0.0743771	0.949752	0.308279	-0.241265	0.80935	0.991909	8.47073	4.56721	4.23992	3.56471	3.86148	8.41624	6.01007	5.49755	4.90575	2.53779	11.4801	7.82728	10.7916	2.40384	7.2022	7.40776	8.36212	4.55656	1.83853	1.47948	3.23104	7.46252	4.38896	9.16978	15.4625	6.78985	6.26657	10.0562	5.80382	13.909	1.84124	3.3765	13.5456	10.6672	6.85092	3.15277	4.28722	6.72708	9.21572	3.63909	1.84662	5.42018
hsa-miR-3173-5p	156.191	0.0441322	1.03106	0.234326	0.188337	0.850613	0.991909	97.4134	154.143	71.0187	81.9884	169.905	143.918	217.114	105.37	193.287	162.418	201.424	86.1001	55.157	219.351	64.8198	100.931	62.1186	99.4848	147.082	132.413	139.742	112.871	158.003	135.88	73.1892	47.5289	157.361	109.704	150.899	74.7607	144.537	97.9186	223.502	423.487	115.609	59.9026	124.329	141.269	61.4381	379.678	178.199	263.782
hsa-miR-3177-3p	11.0761	0.0143104	1.00997	0.199922	0.0715798	0.942936	0.991909	13.7649	15.9852	5.2999	7.12942	13.5152	10.9411	12.0201	19.2414	13.7361	10.1512	9.39284	4.89205	8.39346	15.024	12.0037	2.77791	4.77836	12.1508	11.0312	17.014	12.1164	7.46252	8.77792	7.50255	12.37	21.7275	12.5331	7.31361	10.8822	10.4317	15.6505	21.9473	13.5456	10.6672	7.70729	7.88192	4.28722	10.5711	0	15.7694	11.5414	10.8404
hsa-miR-3187-3p	9.27065	0.033099	1.02321	0.226769	0.145959	0.883954	0.991909	11.6473	9.13441	5.2999	9.80296	4.82685	7.57462	18.7815	17.4089	4.90575	12.6889	5.21825	10.7625	1.19907	7.21153	2.40073	10.1857	4.77836	10.632	8.27337	9.61662	9.69312	3.73126	8.77792	7.50255	7.21583	21.7275	9.748	10.0562	10.1567	3.47724	10.1268	8.44126	9.03039	8.53373	19.6964	7.88192	12.8617	3.84405	12.2876	8.4912	8.77144	5.42018
hsa-miR-323a-3p	25.5574	0.10394	1.0747	0.355676	0.292232	0.770109	0.991909	13.7649	54.8065	30.7394	32.9736	6.75759	7.57462	27.0453	26.5715	27.4722	12.6889	16.6984	31.3091	10.7916	52.2836	31.2095	23.1492	25.0864	18.9857	14.7082	26.6306	3.23104	10.261	32.9172	15.0051	28.8633	10.8638	9.748	5.48521	69.6458	12.1704	34.0629	10.1295	12.4168	9.60045	0.856365	12.6111	38.585	3.84405	64.51	21.8345	10.1564	23.4874
hsa-miR-323b-3p	60.6892	0.100702	1.07229	0.388914	0.25893	0.795689	0.991909	19.0591	107.329	85.8584	110.506	18.342	19.3574	48.0805	69.6356	23.5476	43.9883	26.0912	39.1364	22.7822	132.211	67.2205	75.9295	31.0593	85.8151	57.9136	62.8779	8.88536	38.2454	47.1813	10.837	51.5417	19.0116	9.748	17.3698	134.939	88.6697	95.7442	15.1943	42.8944	34.1349	23.1219	7.88192	30.0106	0	73.7257	66.1101	42.4722	149.958
hsa-miR-328-3p	3169.77	-0.0557653	0.962084	0.181753	-0.306819	0.758981	0.991909	1758.74	3817.04	1214.74	2929.3	3135.52	2933.9	3466.31	2643.4	3958.94	4803.19	3571.37	2305.14	1655.91	3443.5	2110.24	2853.84	1471.73	1669.22	2526.14	3414.64	2602.6	2138.94	4238.64	2041.53	1375.13	1239.83	4303.05	2145.63	3290.77	3484.2	3687.99	2583.03	3743.1	7169.4	4184.2	2476.5	3344.03	3542.29	1600.46	4866.67	3882.98	3947.69
hsa-miR-330-5p	290.394	-0.032754	0.977552	0.184948	-0.177098	0.859431	0.991909	207.533	180.405	158.997	284.286	176.663	260.062	151.003	239.143	322.799	256.317	401.805	283.739	244.609	394.23	352.908	266.679	129.016	191.375	278.537	282.581	215.672	244.397	224.934	173.392	192.766	183.326	148.309	241.349	194.428	408.576	243.964	366.351	234.79	270.946	419.619	312.124	660.232	1245.47	254.968	267.473	341.163	350.505
hsa-miR-335-3p	126.601	0.033315	1.02336	0.179018	0.186098	0.852368	0.991909	65.6482	137.016	126.138	92.6825	140.944	84.1624	89.3998	54.9755	217.815	116.738	207.686	98.8195	110.314	159.255	98.4301	97.2268	68.0916	69.1078	78.1374	123.537	52.5044	175.369	213.962	81.6944	81.4358	43.455	117.672	66.7367	105.194	102.579	82.8556	178.955	103.849	192.009	73.6474	130.84	68.5956	131.659	132.092	206.215	250.217	168.025
hsa-miR-339-3p	451.856	-0.0499211	0.965989	0.170996	-0.291944	0.77033	0.991909	284.828	443.019	479.111	313.695	233.62	504.133	219.368	468.208	277.666	614.145	288.047	496.054	458.043	944.71	415.327	525.025	271.172	449.58	277.617	216.744	336.836	541.965	743.929	376.795	280.387	723.798	431.001	430.589	263.348	427.701	438.214	300.509	360.087	267.746	475.283	315.277	381.563	509.336	694.251	425.167	715.564	570.925
hsa-miR-342-5p	181.379	0.0352143	1.02471	0.171195	0.205697	0.837027	0.991909	219.18	254.622	217.296	150.609	121.637	202.831	183.307	233.646	211.929	186.95	89.7538	145.783	211.035	273.437	148.845	145.377	265.199	261.243	317.146	193.072	199.517	132.46	228.226	135.046	134.008	153.451	165.02	321.799	206.761	290.35	253.17	253.238	169.32	210.143	127.598	115.076	90.0317	105.711	89.0852	149.203	101.102	122.857
hsa-miR-3605-3p	206.639	0.0321451	1.02253	0.184833	0.173914	0.861933	0.991909	128.12	272.891	69.9587	154.174	347.533	180.949	250.169	168.591	221.74	236.014	195.162	151.654	113.911	280.649	158.448	123.154	93.178	108.598	248.201	289.978	198.709	209.883	397.201	178.394	163.903	81.4782	135.079	141.701	144.37	163.43	152.823	170.513	181.737	320.015	172.986	100.889	192.925	270.044	113.66	351.778	200.358	187.899
hsa-miR-3613-3p	14.7419	0.0710848	1.05051	0.270929	0.262374	0.793033	0.991909	14.8238	15.9852	25.4395	8.91178	14.4806	8.41624	19.5327	10.9951	11.7738	21.9942	18.7857	8.8057	17.986	3.60576	9.60294	7.40776	5.97295	17.4668	8.27337	14.7948	8.0776	18.6563	12.0696	30.0102	22.6783	70.6144	20.1923	15.5414	24.6662	3.47724	14.7299	11.8178	13.5456	7.46702	16.2709	17.3402	21.4361	7.68809	15.3595	19.4085	15.6963	12.6471
hsa-miR-362-5p	63.7421	0.0284831	1.01994	0.244851	0.116328	0.907392	0.991909	59.2951	35.3958	111.298	52.5795	50.1993	58.9137	53.3394	59.5567	52.9821	84.593	38.615	63.5967	91.1289	39.0624	43.2132	105.561	54.9511	42.5279	50.5595	73.2343	96.1234	33.5813	50.4731	100.868	85.5592	209.127	123.939	107.876	108.822	29.5566	73.6494	38.8298	66.5991	56.536	100.195	83.5483	47.1594	54.7777	52.2224	31.5388	35.0857	39.748
hsa-miR-363-3p	23699.7	-0.0143281	0.990118	0.177469	-0.0807353	0.935652	0.991909	35309.2	28226.5	37019.8	39104	19136.5	30036.7	27848.4	31656.7	22242.7	13836.9	11378.9	21481	41795.8	17481.9	24204.2	14467.3	53376.6	39812.2	45419	32080.3	33329.8	28977	16125	22623.5	40353	24503.2	21374.6	19832.7	16465.4	26879.1	16046.4	19563.5	28441.2	16402.9	18089	20885.5	10559.4	33289.4	26227.9	15059.1	11262.1	10771.7
hsa-miR-3656	68.1127	0.0521718	1.03682	0.310877	0.167821	0.866724	0.991909	149.297	68.5081	140.977	40.9942	31.8572	33.665	39.8167	51.3104	97.1339	105.741	25.0476	37.1796	46.7635	60.096	45.6139	56.4841	169.632	71.3861	79.0566	18.4935	70.2751	78.3564	61.4455	82.528	49.48	270.236	25.0663	251.405	73.9987	27.818	29.4598	96.2304	48.5383	39.4685	42.8183	83.5483	30.0106	16.3372	12.2876	36.9974	31.3925	14.4538
hsa-miR-365a-3p	61.8324	-0.0258648	0.982232	0.182501	-0.141724	0.887298	0.991909	76.2366	68.5081	46.6391	74.859	36.6841	45.4477	39.0654	47.6454	66.7183	135.349	102.278	37.1796	43.1663	34.8557	24.0073	70.3737	50.1727	86.5746	36.7705	45.8639	61.3898	67.1627	39.5007	116.706	121.638	78.7623	62.6657	54.8521	71.0968	38.2497	46.0309	64.1536	49.6671	81.0705	82.211	81.9719	51.4467	49.9726	55.2943	75.2078	72.0181	68.6556
hsa-miR-365b-3p	61.8324	-0.0258648	0.982232	0.182501	-0.141724	0.887298	0.991909	76.2366	68.5081	46.6391	74.859	36.6841	45.4477	39.0654	47.6454	66.7183	135.349	102.278	37.1796	43.1663	34.8557	24.0073	70.3737	50.1727	86.5746	36.7705	45.8639	61.3898	67.1627	39.5007	116.706	121.638	78.7623	62.6657	54.8521	71.0968	38.2497	46.0309	64.1536	49.6671	81.0705	82.211	81.9719	51.4467	49.9726	55.2943	75.2078	72.0181	68.6556
hsa-miR-3688-3p	104.604	-0.0115801	0.992005	0.171812	-0.0673998	0.946263	0.991909	108.002	90.2023	179.137	92.6825	90.7448	76.5878	129.968	133.774	93.2093	40.6046	110.627	105.668	131.897	108.774	105.632	137.043	109.902	121.508	92.8456	77.6727	62.1975	156.713	100.946	125.042	110.299	139.871	71.7174	72.2219	68.1949	90.4083	45.1103	87.7891	71.1143	85.3373	50.5255	37.8332	102.893	117.243	129.02	133.433	117.26	117.437
hsa-miR-3691-5p	5.71358	-0.0114172	0.992117	0.238375	-0.0478957	0.961799	0.991909	9.52957	9.13441	2.11996	7.12942	3.86148	5.89137	8.26384	5.49755	3.9246	3.38372	5.21825	5.87046	2.39813	4.80768	2.40073	5.55582	4.77836	4.55656	9.19263	4.43844	6.46208	7.46252	9.87516	6.66893	4.12333	5.43188	8.35543	5.48521	3.62739	5.21587	11.0474	5.06476	4.51519	6.4003	3.42546	3.15277	4.28722	6.72708	3.07191	6.67166	6.00151	5.42018
hsa-miR-374a-5p	134.379	-0.118764	0.920977	0.442809	-0.268205	0.788541	0.991909	174.709	91.3441	288.315	143.48	147.702	112.778	160.018	203.409	261.967	28.7616	65.7499	201.553	88.7308	26.4423	208.864	84.2632	529.203	303.77	234.412	248.553	148.628	78.3564	32.9172	403.47	165.964	207.769	176.857	46.6243	32.6465	20.8635	44.1896	87.7891	633.256	156.807	17.1273	145.027	34.2978	75.9199	374.772	10.3107	8.77144	18.0673
hsa-miR-379-5p	6.92896	-0.0760571	0.948647	0.396077	-0.192026	0.847722	0.991909	4.23536	11.418	19.0796	24.0618	5.79222	2.52487	4.50755	10.0788	3.9246	1.69186	2.0873	8.8057	5.99533	6.0096	7.2022	3.70388	19.1134	18.9857	15.6275	11.0961	6.46208	4.66407	5.4862	10.0034	8.24667	13.5797	0.696286	0	5.07834	5.21587	14.7299	1.68825	6.77279	2.13343	2.5691	1.57638	0	0	12.2876	1.21303	0.461654	0
hsa-miR-3960	8.6766	-0.0967926	0.93511	0.36866	-0.262553	0.792895	0.991909	18.0003	6.85081	20.1396	8.0206	5.79222	5.89137	3.75629	12.8276	14.7173	12.6889	4.1746	4.89205	4.79626	4.80768	2.40073	8.33372	15.5297	8.35369	11.9504	2.21922	6.46208	9.32815	3.29172	10.0034	10.3083	48.8869	2.78514	35.6539	5.80382	10.4317	7.36494	8.44126	4.51519	8.53373	4.28183	7.88192	4.28722	1.92202	6.14381	1.21303	1.38496	1.80673
hsa-miR-422a	7.59675	0.0538309	1.03802	0.270811	0.198777	0.842438	0.991909	6.35305	6.85081	12.7198	16.9324	4.82685	8.41624	10.5176	6.4138	3.9246	4.22965	2.0873	5.87046	5.99533	7.81249	14.4044	3.70388	5.97295	9.87254	11.9504	2.21922	16.963	9.32815	5.4862	8.33617	13.4008	13.5797	4.17771	3.65681	3.62739	10.4317	9.20618	6.75301	3.3864	2.13343	5.99456	4.72915	4.28722	0	6.14381	5.45863	11.5414	7.2269
hsa-miR-4286	20.126	-0.0604394	0.958972	0.207483	-0.291298	0.770823	0.991909	19.0591	18.2688	11.6598	13.3677	11.5844	17.6741	12.7714	11.9113	7.84921	38.0668	60.5316	22.5034	17.986	10.8173	16.8051	27.7791	16.7242	12.9102	11.0312	13.3153	17.7707	19.5891	17.5558	16.6723	16.4933	36.6652	27.1551	16.4556	53.6853	20.8635	12.8886	25.3238	19.1896	24.5345	19.6964	14.1875	17.1489	10.5711	15.3595	16.3759	26.776	21.6807
hsa-miR-4301	8.06069	-0.0651267	0.955861	0.403125	-0.161555	0.871657	0.991909	2.11768	0	1.05998	12.4765	18.342	5.89137	1.50252	3.66503	2.94345	19.4564	9.39284	1.95682	2.39813	4.80768	26.4081	9.25969	0	14.4291	4.59632	3.6987	8.88536	3.73126	10.9724	1.66723	3.0925	0	0	8.22782	3.62739	17.3862	5.52371	10.1295	9.03039	19.2009	5.13819	6.30553	4.28722	8.6491	6.14381	9.70423	4.61654	5.42018
hsa-miR-4659a-3p	158.886	0.0175592	1.01225	0.157287	0.111638	0.911111	0.991909	136.591	179.263	66.7787	97.1384	102.329	120.352	87.8973	155.764	177.588	194.564	226.472	181.006	183.457	175.48	196.86	120.376	84.8158	69.8672	105.715	160.524	155.898	142.721	145.933	96.6995	127.823	65.1826	135.776	122.503	203.859	187.771	206.218	234.667	160.289	256.012	129.311	124.534	214.361	277.732	76.7976	265.653	149.576	166.219
hsa-miR-4690-3p	4.26846	-0.0253931	0.982553	0.301364	-0.0842607	0.932849	0.991909	2.11768	2.2836	4.23992	4.45589	0.96537	2.52487	3.00503	5.49755	3.9246	2.53779	1.04365	4.89205	8.39346	3.60576	4.80147	7.40776	5.97295	6.83483	4.59632	3.6987	2.42328	0.932815	6.58344	10.0034	6.185	8.14782	5.57029	3.65681	3.62739	1.73862	8.28556	6.75301	3.3864	5.33358	6.85092	0	4.28722	6.72708	0	2.42606	2.30827	1.80673
hsa-miR-4755-5p	127.216	0.0110354	1.00768	0.204244	0.0540305	0.956911	0.991909	104.825	146.151	46.6391	90.009	139.013	84.1624	118.699	94.3745	159.928	142.116	170.115	113.496	98.3233	130.408	69.6213	79.6334	43.0052	75.1832	84.5722	101.344	94.5079	138.989	138.252	86.6961	59.7883	31.2333	84.9469	74.0503	110.998	227.759	107.712	106.36	88.0463	174.942	175.555	50.4443	231.51	316.173	86.0133	255.343	203.128	171.639
hsa-miR-486-3p	16.3116	-0.0986801	0.933887	0.500188	-0.197286	0.843604	0.991909	11.6473	6.85081	30.7394	5.34707	13.5152	3.3665	3.00503	50.3942	7.84921	1.69186	3.13095	3.91364	20.3841	40.8653	36.011	9.25969	188.745	9.87254	21.1431	15.5345	12.9242	3.73126	13.1669	20.0068	5.15417	84.1941	6.96286	52.1095	0.725477	3.47724	7.36494	6.75301	13.5456	4.26687	2.5691	0	0	1.92202	12.2876	12.1303	3.69324	3.61345
hsa-miR-493-5p	6.98979	-0.0293113	0.979888	0.430705	-0.0680543	0.945742	0.991909	1.05884	17.127	25.4395	16.0412	2.89611	0	11.2689	9.16258	4.90575	0.84593	1.04365	4.89205	1.19907	18.0288	9.60294	1.85194	20.308	16.7074	5.51558	12.5756	4.84656	2.79844	4.38896	5.0017	18.555	21.7275	1.39257	3.65681	14.5095	0	11.968	1.68825	2.2576	3.20015	0.856365	1.57638	0	0.961012	18.4314	6.67166	4.61654	0
hsa-miR-499a-5p	10.1839	0.0488795	1.03446	0.344435	0.141912	0.887149	0.991909	16.9415	9.13441	6.35988	13.3677	14.4806	15.1492	5.25881	20.1577	9.81151	0	4.1746	6.84887	16.7869	4.80768	26.4081	5.55582	27.4756	32.6553	31.2549	12.5756	12.1164	13.9922	3.29172	18.3396	15.4625	21.7275	13.2294	6.39941	5.80382	1.73862	8.28556	6.75301	13.5456	9.60045	7.70729	7.88192	4.28722	3.84405	6.14381	2.42606	3.23158	5.42018
hsa-miR-5006-3p	5.43506	-0.0171951	0.988152	0.31073	-0.0553378	0.955869	0.991909	5.29421	2.2836	0	10.6941	5.79222	6.73299	1.50252	0.916258	2.94345	10.9971	10.4365	2.93523	1.19907	4.20672	4.80147	7.40776	4.77836	3.0377	4.59632	4.43844	4.0388	1.86563	5.4862	1.66723	9.2775	9.50579	7.65914	6.39941	13.7841	0	4.60309	6.75301	9.03039	5.33358	4.28183	7.88192	8.57444	5.76607	0	7.88469	15.6963	5.42018
hsa-miR-500a-3p	566.632	0.0436234	1.0307	0.161388	0.270301	0.786929	0.991909	610.951	454.437	770.606	450.936	500.062	589.137	511.607	470.04	391.479	623.45	398.674	415.824	822.559	358.172	544.967	858.374	630.743	606.022	449.52	346.938	685.788	493.459	445.48	620.211	843.222	1516.85	591.843	758.787	766.104	267.748	554.212	516.605	554.24	576.027	569.483	704.643	248.659	172.982	522.224	391.808	541.521	704.623
hsa-miR-500a-5p	27.6139	-0.0350904	0.975971	0.207636	-0.168999	0.865797	0.991909	36.0006	20.5524	23.3196	24.953	28.9611	16.8325	40.568	23.8227	25.5099	27.0697	48.0079	35.2228	38.3701	14.4231	19.2059	29.631	21.5026	30.377	20.2238	26.6306	29.0794	27.9844	30.7227	53.3515	61.85	62.4666	25.0663	31.0829	43.5286	6.95449	20.2536	33.765	18.0608	27.7346	30.8291	40.986	25.7233	24.9863	43.0067	14.5563	19.3895	32.5211
hsa-miR-548ac	10.7494	-0.030206	0.97928	0.217868	-0.138644	0.889732	0.991909	11.6473	9.13441	14.8397	5.34707	6.75759	6.73299	4.50755	8.24632	13.7361	14.3808	14.6111	15.6546	16.7869	9.61537	14.4044	15.7415	8.36212	11.3914	4.59632	11.8358	6.46208	13.9922	14.2641	10.837	7.21583	2.71594	18.1034	21.0266	22.4898	8.69311	6.44432	1.68825	6.77279	12.8006	12.8455	7.88192	0	10.5711	15.3595	9.09772	9.23309	10.8404
hsa-miR-548av-3p	251.277	-0.00747097	0.994835	0.138726	-0.0538542	0.957051	0.991909	299.652	260.331	232.136	213.883	171.836	191.89	184.058	214.404	268.835	213.174	210.817	261.236	303.363	381.61	187.257	238.9	215.026	262.761	236.251	164.222	129.242	259.322	238.101	205.07	185.55	122.217	285.477	335.512	255.368	250.362	243.043	361.286	261.881	214.41	166.991	209.659	248.659	351.73	316.406	342.681	387.328	364.958
hsa-miR-548ay-3p	14.4923	0.0150084	1.01046	0.186078	0.0806565	0.935715	0.991909	14.8238	14.8434	12.7198	15.15	14.4806	12.6244	9.76636	9.16258	8.83036	16.9186	18.7857	10.7625	26.3794	12.6202	14.4044	10.1857	15.5297	9.11311	14.7082	19.2332	7.26984	12.1266	24.1393	17.5059	14.4317	9.50579	6.96286	14.6272	13.7841	15.6476	21.1742	23.6355	12.4168	13.8673	6.85092	9.4583	12.8617	10.5711	12.2876	16.9824	15.6963	12.6471
hsa-miR-548e-3p	17.9319	-0.00942065	0.993491	0.190388	-0.0494814	0.960536	0.991909	20.118	18.2688	24.3795	14.2588	45.3724	10.0995	14.2739	18.3252	17.6607	10.9971	18.7857	11.7409	13.1897	19.2307	14.4044	26.8531	29.8647	23.5422	24.8201	25.1512	14.5397	12.1266	32.9172	13.3379	17.5242	13.5797	15.3183	14.6272	10.1567	10.4317	13.8093	15.1943	21.4472	16.0008	6.85092	9.4583	21.4361	23.0643	27.6471	14.5563	13.388	19.874
hsa-miR-548o-3p	235.497	-0.0326265	0.977639	0.143032	-0.228107	0.819563	0.991909	283.769	242.062	201.396	190.712	158.321	181.791	172.789	189.665	253.137	206.407	202.468	244.603	292.572	373.797	182.456	225.937	186.356	239.979	207.753	147.948	116.317	225.741	221.643	188.397	166.995	108.638	261.803	319.971	245.211	222.544	235.678	337.65	241.563	198.409	159.284	198.624	248.659	334.432	307.191	326.305	373.017	343.278
hsa-miR-550a-3-5p	343.523	0.0426112	1.02998	0.165008	0.258237	0.796224	0.991909	349.418	580.035	316.934	164.868	202.728	384.622	696.417	264.798	349.29	315.532	171.158	483.335	502.408	393.629	168.051	239.826	371.517	373.638	379.656	308.472	267.369	346.074	305.033	570.194	285.541	241.719	309.847	436.988	420.777	445.087	289.995	344.403	431.201	412.819	213.235	275.867	372.988	534.322	251.896	654.429	355.936	299.916
hsa-miR-550a-5p	278.369	0.0196135	1.01369	0.174707	0.112265	0.910613	0.991909	273.181	481.84	271.355	126.547	150.598	313.084	599.504	229.064	272.76	248.703	144.024	397.235	434.062	312.499	129.64	185.194	291.48	273.393	296.003	250.032	208.402	268.651	239.198	476.829	222.66	192.832	246.485	358.367	356.935	382.497	237.519	283.626	345.412	328.549	167.848	223.846	300.106	465.13	184.314	534.946	308.385	216.807
hsa-miR-5695	40.8117	-0.0459698	0.968638	0.201292	-0.228374	0.819356	0.991909	11.6473	19.4106	11.6598	20.4971	39.5802	24.4071	9.76636	29.3202	54.9444	35.529	68.8808	67.5103	75.5411	22.2355	96.0294	90.745	31.0593	28.0988	21.1431	22.1922	20.194	29.8501	44.9869	20.8404	22.6783	14.9377	59.8806	48.4527	29.0191	36.5111	38.6659	75.9714	47.4095	61.8696	26.5473	61.479	12.8617	59.5827	36.8629	55.1928	37.8557	28.9076
hsa-miR-574-3p	178.468	-0.0271597	0.98135	0.158334	-0.171535	0.863803	0.991909	83.6485	118.747	135.677	64.1648	62.7491	117.827	100.669	75.1331	238.42	457.648	206.643	201.553	139.092	198.317	139.243	202.787	75.2591	125.305	65.2677	61.3984	121.164	93.2815	107.53	103.368	135.039	150.735	223.508	295.287	275.681	314.691	204.377	287.003	309.291	253.879	214.948	209.659	248.659	145.113	135.164	235.934	222.979	171.639
hsa-miR-574-5p	8.33414	0.0159753	1.01113	0.344737	0.0463405	0.963039	0.991909	4.23536	5.70901	12.7198	8.91178	0	10.0995	18.0302	7.33006	1.9623	11.843	3.13095	5.87046	9.59252	17.4279	9.60294	2.77791	16.7242	6.07541	4.59632	3.6987	11.3086	5.59689	12.0696	12.5042	19.5858	19.0116	6.26657	8.22782	3.62739	8.69311	17.4917	3.3765	5.64399	5.33358	5.99456	6.30553	0	0	3.07191	6.06514	2.30827	27.1009
hsa-miR-581	40.4211	-0.0395811	0.972937	0.234227	-0.168986	0.865807	0.991909	29.6476	28.545	26.4995	47.2324	48.2685	22.7239	15.7764	18.3252	60.8314	28.7616	55.3134	41.0932	39.5691	53.4855	33.6103	31.483	23.8918	14.4291	25.7394	42.1652	21.8095	39.1782	68.0289	29.1766	28.8633	14.9377	22.2811	14.6272	14.5095	59.1132	19.333	27.012	28.22	45.8688	35.111	28.3749	42.8722	147.035	43.0067	70.9622	46.6271	65.0421
hsa-miR-584-5p	711.818	0.0318732	1.02234	0.185046	0.172244	0.863245	0.991909	1210.26	635.983	1145.84	831.469	770.365	884.547	1146.42	952.908	461.141	506.712	241.083	345.379	527.589	1358.17	436.934	655.586	716.754	1011.56	1037.85	664.287	1075.94	889.905	675.9	886.968	1325.65	248.508	671.916	757.873	573.127	495.507	616.814	408.557	460.55	499.223	1335.07	616.366	171.489	340.198	476.145	487.638	962.088	919.623
hsa-miR-589-5p	204.037	0.0102828	1.00715	0.121649	0.0845285	0.932636	0.991909	198.003	210.091	200.336	226.359	167.974	160.75	146.495	166.759	235.476	199.639	171.158	156.546	196.647	201.923	151.246	217.603	150.518	125.305	183.853	156.825	177.707	196.824	206.281	217.574	233.999	408.749	148.309	223.979	134.939	283.395	296.439	197.526	99.3343	162.141	202.102	163.944	137.191	266.2	205.818	206.821	269.145	233.068
hsa-miR-598-3p	13.7164	0.0635832	1.04506	0.302654	0.210085	0.833601	0.991909	18.0003	6.85081	39.2193	10.6941	21.2381	15.9909	17.2789	32.069	14.7173	2.53779	6.26189	12.7193	10.7916	12.0192	12.0037	12.0376	40.616	27.3393	27.5779	15.5345	21.8095	11.1938	3.29172	25.0085	20.6167	21.7275	23.6737	9.14202	5.07834	3.47724	8.28556	6.75301	25.9624	9.60045	2.5691	17.3402	4.28722	6.72708	27.6471	4.85212	1.84662	3.61345
hsa-miR-6501-5p	42.3014	0.0644919	1.04572	0.22677	0.284393	0.776109	0.991909	28.5887	33.1122	39.2193	57.9266	73.3681	92.5787	33.8066	42.1479	10.7927	49.9098	17.742	14.6762	41.9673	37.2596	40.8125	45.3725	31.0593	148.848	64.3484	22.9319	88.8536	35.447	39.5007	25.8421	45.3567	82.8362	17.4071	38.3965	23.9408	20.8635	45.1103	27.012	25.9624	17.0675	35.111	45.7151	25.7233	13.4542	27.6471	36.3909	39.7023	68.6556
hsa-miR-6505-3p	27.7341	-0.0118574	0.991815	0.198081	-0.0598613	0.952266	0.991909	20.118	15.9852	12.7198	18.7147	35.7187	16.8325	12.0201	14.6601	40.2272	35.529	26.0912	38.158	43.1663	33.6538	9.60294	39.8167	13.1405	13.6697	30.3357	29.5896	15.3474	27.9844	18.6531	20.0068	11.3392	13.5797	14.622	34.7397	22.4898	41.7269	34.0629	33.765	16.932	56.536	42.8183	33.1041	25.7233	36.5184	12.2876	32.1453	38.3173	12.6471
hsa-miR-651-5p	8.57611	-0.0371209	0.974598	0.424909	-0.0873622	0.930384	0.991909	6.35305	9.13441	25.4395	16.9324	8.68833	15.9909	12.7714	17.4089	4.90575	0.84593	3.13095	13.6977	2.39813	1.80288	9.60294	7.40776	22.6972	28.8582	20.2238	10.3564	12.9242	6.5297	6.58344	41.6808	16.4933	27.1594	11.8369	0.914202	0.725477	1.73862	0.920618	1.68825	12.4168	8.53373	0.856365	3.15277	0	1.92202	15.3595	1.81954	1.38496	3.61345
hsa-miR-654-5p	8.72546	0.0267924	1.01874	0.42063	0.0636959	0.949212	0.991909	6.35305	13.7016	16.9597	12.4765	5.79222	0.841624	6.76133	10.0788	8.83036	5.07558	1.04365	3.91364	2.39813	25.2403	12.0037	2.77791	14.3351	10.632	11.9504	8.87688	4.0388	2.79844	10.9724	1.66723	11.3392	31.2333	1.39257	0	13.0586	0	7.36494	3.3765	5.64399	0	1.71273	1.57638	8.57444	0.961012	3.07191	16.3759	13.388	9.03363
hsa-miR-659-5p	35.583	-0.0493915	0.966344	0.226915	-0.217665	0.82769	0.991909	18.0003	18.2688	31.7994	42.7765	40.5455	24.4071	12.7714	40.3153	30.4157	27.9157	18.7857	18.5898	32.3748	73.9181	36.011	33.3349	35.8377	22.0234	28.4972	18.4935	25.8483	32.6485	59.251	18.3396	30.925	78.7623	11.1406	21.0266	12.3331	31.2952	16.5711	27.012	20.3184	22.4011	41.1055	22.0694	38.585	37.4795	30.7191	53.9798	66.9399	59.6219
hsa-miR-660-5p	83.4838	0.0770474	1.05486	0.256584	0.300282	0.763962	0.991909	75.1777	79.9261	241.675	100.703	106.191	93.4203	108.181	114.532	69.6617	42.2965	37.5714	67.5103	86.3327	36.0576	93.6286	84.2632	162.464	145.05	124.101	108.742	147.012	65.297	63.6399	183.396	149.471	157.525	124.635	74.9645	48.607	12.1704	66.2845	50.6476	132.069	72.5367	49.6692	99.3122	12.8617	15.3762	132.092	32.7518	26.3143	41.5547
hsa-miR-671-3p	120.481	-0.0496004	0.966204	0.264996	-0.187174	0.851524	0.991909	49.7655	124.456	64.6588	84.6619	137.083	97.6284	97.6636	94.3745	103.021	92.2063	102.278	84.1433	74.342	296.274	91.2279	56.4841	33.4485	48.6033	110.312	125.016	75.9294	87.6846	218.351	50.8506	35.0483	27.1594	43.1697	53.0237	54.4108	175.601	71.8082	113.113	58.6975	87.4708	88.2056	61.479	132.904	175.865	52.2224	293.553	338.854	249.328
hsa-miR-6726-3p	18.3308	-0.0480309	0.967256	0.226715	-0.211856	0.83222	0.991909	15.8826	20.5524	5.2999	16.0412	27.9957	10.0995	14.2739	20.1577	27.4722	24.532	22.9603	9.78411	7.19439	23.4375	16.8051	19.4454	8.36212	10.632	14.7082	11.0961	12.9242	16.7907	28.5282	4.16808	7.21583	4.07391	16.0146	15.5414	29.0191	26.0793	5.52371	21.9473	19.1896	38.4018	23.9782	15.7638	34.2978	37.4795	6.14381	27.8997	26.3143	12.6471
hsa-miR-6735-3p	4.1122	-0.0895353	0.939825	0.301936	-0.296537	0.76682	0.991909	1.05884	2.2836	4.23992	0.891178	2.89611	2.52487	3.00503	5.49755	7.84921	5.07558	6.26189	3.91364	2.39813	4.80768	0	3.70388	1.19459	3.0377	12.8697	1.47948	2.42328	1.86563	5.4862	2.50085	0	2.71594	3.48143	3.65681	2.90191	1.73862	7.36494	1.68825	3.3864	8.53373	6.85092	6.30553	4.28722	4.80506	0	6.67166	7.38647	3.61345
hsa-miR-6741-3p	56.5232	0.0265493	1.01857	0.202291	0.131243	0.895583	0.991909	27.5299	58.2319	19.0796	34.7559	88.8141	41.2396	72.1208	61.3893	67.6994	82.9011	62.6189	42.0717	27.5785	80.5287	50.4154	41.6686	27.4756	40.2496	44.1246	79.8919	59.7742	39.1782	94.3627	35.0119	40.2025	10.8638	39.6883	42.9675	62.391	60.8518	47.8721	59.0888	44.0231	84.2706	84.7801	37.8332	47.1594	63.4268	43.0067	59.4384	63.2467	61.4287
hsa-miR-6749-3p	4.81905	-0.0138613	0.990438	0.318989	-0.0434539	0.96534	0.991909	6.35305	2.2836	3.17994	1.78236	3.86148	6.73299	7.51259	1.83252	0.981151	15.2267	4.1746	2.93523	2.39813	1.80288	2.40073	6.48179	2.38918	4.55656	0.919263	0.73974	6.46208	11.1938	2.19448	6.66893	2.06167	8.14782	1.39257	10.0562	4.35286	12.1704	2.76185	3.3765	6.77279	3.20015	3.42546	3.15277	12.8617	11.5321	6.14381	3.03257	5.0782	3.61345
hsa-miR-6754-3p	3.52734	0.0388557	1.0273	0.349594	0.111145	0.911501	0.991909	1.05884	1.1418	3.17994	0.891178	1.93074	3.3665	0.751259	1.83252	4.90575	10.1512	6.26189	1.95682	1.19907	3.0048	4.80147	0.925969	0	0	2.75779	2.95896	4.0388	4.66407	3.29172	0.833617	2.06167	1.35797	4.17771	5.48521	4.35286	6.95449	1.84124	1.68825	5.64399	8.53373	5.99456	4.72915	0	5.76607	0	10.3107	5.0782	5.42018
hsa-miR-6783-3p	30.9523	0.0438625	1.03087	0.243767	0.179936	0.857203	0.991909	13.7649	25.1196	9.53982	27.6265	32.8226	21.8822	16.5277	24.739	32.378	30.4535	31.3095	20.5466	15.5878	61.298	19.2059	23.1492	9.55671	12.1508	26.6586	28.1101	20.194	22.3876	44.9869	20.0068	9.2775	2.71594	16.0146	14.6272	21.0388	55.6359	26.6979	37.1416	15.8032	58.6694	24.8346	28.3749	47.1594	46.1286	6.14381	92.7967	46.1654	39.748
hsa-miR-6798-3p	4.24941	0.099845	1.07166	0.328706	0.303751	0.761317	0.991909	6.35305	2.2836	1.05998	3.56471	7.72296	2.52487	2.25378	2.74877	11.7738	0.84593	6.26189	6.84887	1.19907	6.61057	2.40073	2.77791	1.19459	6.07541	3.67705	2.21922	4.84656	3.73126	5.4862	2.50085	1.03083	0	2.08886	5.48521	6.5293	12.1704	4.60309	8.44126	4.51519	2.13343	3.42546	4.72915	4.28722	4.80506	3.07191	1.21303	7.38647	1.80673
hsa-miR-6803-3p	28.1833	-0.0538415	0.963368	0.191351	-0.281375	0.778422	0.991909	18.0003	26.2614	14.8397	9.80296	26.065	20.199	22.5378	22.9064	33.3591	68.5203	45.9206	27.3955	15.5878	19.8317	9.60294	23.1492	16.7242	21.2639	14.7082	11.8358	30.6949	22.3876	18.6531	21.674	25.7708	58.3927	27.1551	37.4823	35.5484	22.6021	19.333	40.5181	31.6064	36.2684	25.691	34.6804	47.1594	25.9473	15.3595	24.2606	32.7775	36.1345
hsa-miR-6806-3p	69.2363	0.0236371	1.01652	0.225277	0.104925	0.916436	0.991909	67.7658	66.2245	42.3992	87.3354	52.13	63.1218	32.3041	68.7193	90.2659	74.4418	56.357	35.2228	39.5691	91.947	40.8125	44.4465	29.8647	36.4525	47.8017	67.3164	42.0035	71.8267	71.3206	34.1783	41.2333	36.6652	18.7997	50.2811	48.607	140.828	63.5226	70.9066	34.9928	72.5367	81.3547	81.9719	77.17	221.994	43.0067	107.96	103.411	151.765
hsa-miR-6815-5p	2.90922	0.0919191	1.06579	0.38966	0.235896	0.813514	0.991909	2.11768	6.85081	5.2999	2.67353	0	0	3.75629	6.4138	4.90575	0.84593	1.04365	0.978411	0	3.60576	4.80147	4.62985	0	2.27828	4.59632	1.47948	4.84656	2.79844	2.19448	5.83532	6.185	5.43188	4.17771	3.65681	2.17643	1.73862	4.60309	1.68825	2.2576	0	0.856365	1.57638	0	0	0	1.21303	0	5.42018
hsa-miR-6818-3p	80.498	0.0124213	1.00865	0.218872	0.0567516	0.954743	0.991909	45.5302	51.3811	24.3795	73.9678	85.9179	76.5878	30.0503	56.808	88.3036	91.3604	84.5356	45.0069	80.3374	102.163	112.834	88.8931	53.7565	45.5656	62.5099	76.933	51.6966	77.4236	65.8344	17.5059	42.2642	6.78985	52.2214	70.3935	58.7637	100.84	63.5226	81.0361	72.2431	112.005	85.6365	72.5136	55.7339	176.826	33.791	144.35	115.875	104.79
hsa-miR-6833-3p	26.2288	-0.0422471	0.971141	0.178921	-0.236121	0.813339	0.991909	15.8826	18.2688	9.53982	16.0412	23.1689	21.0406	28.5478	21.0739	42.1895	46.5261	34.4404	39.1364	10.7916	22.8365	24.0073	22.2233	8.36212	21.2639	11.0312	19.973	36.3492	31.7157	24.1393	19.1732	21.6475	23.0855	20.1923	21.0266	21.7643	38.2497	26.6979	20.259	31.6064	44.8021	24.8346	28.3749	30.0106	38.4405	18.4314	33.3583	37.8557	19.874
hsa-miR-6840-5p	4.96746	-0.0622353	0.957779	0.542132	-0.114797	0.908606	0.991909	6.35305	10.2762	7.41986	3.56471	2.89611	9.25787	0	9.16258	5.88691	10.9971	1.04365	0.978411	1.19907	0	0	9.25969	2.38918	4.55656	2.75779	0.73974	0.80776	6.5297	6.58344	0	0	0	0.696286	13.713	3.62739	6.95449	7.36494	5.06476	4.51519	0	11.9891	6.30553	0	0.961012	0	1.21303	3.23158	0
hsa-miR-6857-3p	29.7087	0.0300578	1.02105	0.236806	0.12693	0.898996	0.991909	21.1768	30.8286	10.5998	16.0412	62.7491	8.41624	23.289	30.2365	38.2649	33.8372	40.7023	19.5682	13.1897	60.096	16.8051	20.3713	4.77836	16.7074	19.3045	39.2062	14.5397	28.9173	49.3758	22.5076	10.3083	10.8638	13.9257	18.284	26.8427	62.5904	10.1268	30.3885	9.03039	32.0015	24.8346	31.5277	30.0106	35.5574	9.21572	52.7668	78.4813	41.5547
hsa-miR-6861-3p	5.50617	-0.0438939	0.970033	0.25959	-0.16909	0.865726	0.991909	1.05884	5.70901	0	1.78236	4.82685	6.73299	5.25881	6.4138	5.88691	12.6889	6.26189	2.93523	5.99533	3.0048	7.2022	10.1857	4.77836	3.0377	5.51558	5.17818	6.46208	4.66407	4.38896	4.16808	4.12333	5.43188	2.78514	5.48521	8.70573	5.21587	4.60309	0	7.90159	8.53373	5.13819	11.0347	8.57444	3.84405	3.07191	6.06514	3.69324	10.8404
hsa-miR-6877-5p	6.62321	-0.0375205	0.974328	0.288861	-0.129891	0.896652	0.991909	2.11768	4.56721	8.47984	4.45589	4.82685	5.89137	5.25881	3.66503	4.90575	10.9971	9.39284	5.87046	4.79626	3.0048	12.0037	6.48179	5.97295	3.79713	2.75779	5.91792	5.65432	1.86563	12.0696	8.33617	3.0925	27.1594	6.26657	8.22782	9.43121	6.95449	9.20618	1.68825	6.77279	2.13343	5.13819	3.15277	12.8617	1.92202	0	9.70423	10.6181	5.42018
hsa-miR-6881-3p	20.6252	-0.0200805	0.986178	0.214421	-0.0936499	0.925387	0.991909	10.5884	21.6942	10.5998	18.7147	27.9957	10.9411	19.5327	9.16258	28.4534	40.6046	27.1349	11.7409	11.9907	18.6298	7.2022	21.2973	9.55671	25.0611	11.9504	24.4114	16.963	20.5219	30.7227	12.5042	14.4317	14.9377	33.4217	15.5414	21.7643	20.8635	32.2216	20.259	22.576	43.7354	35.9673	33.1041	30.0106	16.3372	6.14381	24.2606	20.7745	19.874
hsa-miR-6882-3p	5.39914	0.0276619	1.01936	0.317629	0.0870888	0.930601	0.991909	3.17652	1.1418	1.05998	0.891178	9.6537	4.20812	6.76133	2.74877	7.84921	5.07558	9.39284	3.91364	3.5972	4.80768	4.80147	6.48179	1.19459	2.27828	5.51558	3.6987	4.0388	0.932815	9.87516	1.66723	5.15417	4.07391	3.48143	0.914202	4.35286	5.21587	5.52371	0	3.3864	22.4011	7.70729	9.4583	12.8617	11.5321	6.14381	13.9498	6.46316	5.42018
hsa-miR-6883-3p	5.19667	0.03552	1.02493	0.360147	0.0986264	0.921435	0.991909	4.23536	1.1418	4.23992	0.891178	4.82685	3.3665	3.00503	2.74877	5.88691	16.0727	0	6.84887	1.19907	3.60576	2.40073	4.62985	1.19459	6.83483	0	4.43844	3.23104	4.66407	6.58344	2.50085	2.06167	4.07391	8.35543	1.8284	3.62739	3.47724	7.36494	3.3765	4.51519	9.60045	11.1327	3.15277	0	0.961012	0	8.4912	11.5414	14.4538
hsa-miR-877-3p	5.75679	0.0639838	1.04535	0.360561	0.177456	0.85915	0.991909	5.29421	9.13441	4.23992	2.67353	4.82685	3.3665	7.51259	6.4138	0	12.6889	4.1746	4.89205	3.5972	2.40384	0	12.9636	2.38918	2.27828	0.919263	3.6987	4.84656	7.46252	14.2641	4.16808	3.0925	5.43188	6.96286	10.9704	14.5095	6.95449	6.44432	3.3765	3.3864	1.06672	8.56365	6.30553	4.28722	4.80506	0	1.21303	12.9263	5.42018
hsa-miR-941	7530.85	-0.0202675	0.98605	0.184376	-0.109925	0.912469	0.991909	8327.79	9397.02	7032.97	7401.23	6115.62	5504.22	9229.21	9144.25	8197.52	7207.32	2854.38	4432.2	4340.62	15588.9	6650.03	7046.63	7967.91	6713.33	10828.9	8340.57	3190.65	9715.26	7631.31	4247.28	6215.93	3340.61	6813.16	6870.23	3961.11	8736.58	7889.69	9217.86	4464.4	4229.53	10593.2	5659.22	4222.91	7236.42	4715.37	8309.25	11802.2	9566.61
hsa-miR-96-5p	350.557	-0.0139462	0.99038	0.31854	-0.0437817	0.965078	0.991909	560.127	151.86	443.072	206.753	321.468	341.699	355.345	996.888	156.003	359.52	220.21	313.091	282.979	221.153	314.496	375.018	753.786	1071.55	603.037	397.98	314.219	212.682	91.0709	657.723	711.275	1106.75	978.282	409.562	289.465	99.1015	415.199	266.744	529.407	145.073	378.513	250.645	90.0317	127.815	414.707	38.8169	69.2482	144.538
hsa-miR-99b-5p	350.435	-0.0284607	0.980466	0.263102	-0.108174	0.913858	0.991909	210.709	432.743	122.958	449.154	384.217	160.75	149.5	161.261	401.291	489.793	411.198	288.631	453.247	512.018	237.673	237.974	344.042	157.201	145.244	341.02	252.021	254.658	591.413	105.869	195.858	118.143	125.331	241.349	243.035	532.018	354.438	207.655	263.01	266.679	199.533	182.86	128.617	884.131	193.53	445.788	1404.81	299.916
hsa-miR-1226-3p	31.1113	-0.00677406	0.995316	0.222941	-0.030385	0.97576	0.992436	19.0591	13.7016	12.7198	21.3883	19.3074	31.1401	48.8318	14.6601	35.3214	60.9069	42.7896	31.3091	10.7916	23.4375	16.8051	37.0388	16.7242	27.3393	18.3853	25.8909	27.4638	17.7235	17.5558	17.5059	22.6783	6.78985	30.6366	46.6243	45.7051	31.2952	41.4278	21.9473	79.0159	92.8044	30.8291	28.3749	55.7339	46.1286	9.21572	32.7518	36.4707	28.9076
hsa-miR-1273h-3p	38.0995	0.00418682	1.00291	0.227976	0.0183652	0.985348	0.992436	36.0006	47.9557	25.4395	31.1912	28.9611	41.2396	25.5428	24.739	34.3403	32.1453	54.2697	28.3739	27.5785	77.5239	33.6103	21.2973	27.4756	26.5799	31.2549	21.4525	26.6561	36.3798	53.7648	9.16978	22.6783	8.14782	13.9257	18.284	28.2936	71.2835	26.6979	65.8418	23.7048	24.5345	42.8183	58.3262	51.4467	59.5827	27.6471	81.2729	97.4091	41.5547
hsa-miR-148b-5p	187.021	0.00305712	1.00212	0.153257	0.0199477	0.984085	0.992436	206.474	186.114	238.496	261.115	167.009	255.012	185.561	243.725	141.286	141.27	151.329	223.078	175.064	197.716	206.463	152.785	336.874	221.752	316.227	253.731	195.478	225.741	149.225	237.581	287.603	58.3927	131.598	135.302	81.2535	165.169	144.537	158.696	162.547	141.873	148.151	238.034	261.521	315.212	196.602	127.368	184.2	180.673
hsa-miR-1908-5p	25.4542	-0.00806171	0.994428	0.219547	-0.0367198	0.970708	0.992436	23.2945	28.545	22.2596	16.9324	20.2728	16.8325	67.6133	16.4926	12.755	25.3779	30.2658	17.6114	11.9907	39.6634	26.4081	55.5582	29.8647	19.7451	21.1431	19.2332	33.9259	9.32815	35.1117	20.8404	19.5858	20.3695	27.8514	26.5118	42.0777	26.0793	10.1268	10.1295	21.4472	36.2684	43.6746	29.9513	42.8722	6.72708	15.3595	34.5713	21.2361	16.2605
hsa-miR-4326	388.233	-0.0165837	0.988571	0.625517	-0.026512	0.978849	0.992436	258.357	535.505	191.856	237.053	501.993	1.68325	311.021	454.464	454.273	362.058	1080.18	0.978411	272.188	523.437	544.967	379.647	150.518	2.27828	4.59632	636.916	453.153	278.912	644.08	466.825	380.378	260.73	9.05172	692.051	3.62739	5.21587	820.27	308.95	309.291	7.46702	913.741	539.123	938.902	10.5711	165.883	1.81954	456.576	1.80673
hsa-miR-4659b-3p	70.8802	-0.00378974	0.997377	0.174517	-0.0217156	0.982675	0.992436	39.1771	58.2319	28.6195	47.2324	58.8876	69.0132	43.573	60.473	62.7937	65.9825	125.238	113.496	93.5271	57.0912	127.239	72.2256	37.0323	34.9336	48.7209	50.3023	61.3898	67.1627	80.0985	35.8455	63.9117	17.6536	77.2877	54.8521	104.469	71.2835	71.8082	121.554	97.0767	132.273	53.0946	59.9026	81.4572	113.399	49.1505	76.4208	58.6301	41.5547
hsa-miR-548f-3p	25.9583	0.0107897	1.00751	0.326382	0.0330585	0.973628	0.992436	32.8241	30.8286	85.8584	23.1706	39.5802	37.0315	16.5277	39.3991	29.4345	2.53779	13.5674	19.5682	25.1804	22.8365	31.2095	14.8155	106.318	63.0324	47.8017	48.0831	53.3122	7.46252	18.6531	47.5161	18.555	27.1594	43.1697	5.48521	3.62739	8.69311	31.301	15.1943	55.3111	18.1342	9.42002	23.6458	0	2.88303	24.5752	11.5238	3.23158	12.6471
hsa-miR-624-5p	8.74435	0.0111053	1.00773	0.426247	0.0260538	0.979214	0.992436	15.8826	10.2762	27.5595	10.6941	0	12.6244	15.7764	6.4138	8.83036	2.53779	4.1746	10.7625	5.99533	1.80288	9.60294	9.25969	17.9188	19.7451	10.1119	8.13714	5.65432	9.32815	1.09724	22.5076	14.4317	12.2217	9.748	5.48521	5.07834	3.47724	5.52371	8.44126	31.6064	11.7339	4.28183	4.72915	4.28722	7.68809	43.0067	1.21303	0	1.80673
hsa-miR-6511a-5p	2.15171	-0.0223862	0.984603	1.12507	-0.0198977	0.984125	0.992436	0	6.85081	0	0	0	0	4.50755	0	5.88691	5.07558	0	5.87046	0	3.60576	0	0	0	0	5.51558	4.43844	0	5.59689	0	0	0	0	0	0	0	10.4317	5.52371	0	0	0	5.13819	9.4583	0	0	0	7.27817	2.76993	0
hsa-miR-6782-3p	4.9057	-0.010571	0.9927	0.321388	-0.0328916	0.973761	0.992436	5.29421	2.2836	2.11996	6.23825	1.93074	5.04974	6.76133	0.916258	1.9623	10.1512	6.26189	1.95682	1.19907	7.21153	0	10.1857	2.38918	4.55656	2.75779	4.43844	2.42328	2.79844	4.38896	3.33447	6.185	2.71594	6.26657	5.48521	10.1567	3.47724	2.76185	1.68825	3.3864	2.13343	9.42002	6.30553	8.57444	0	6.14381	6.06514	14.3113	5.42018
hsa-miR-939-5p	11.6782	0.00734848	1.00511	0.240136	0.0306013	0.975588	0.992436	5.29421	13.7016	8.47984	8.91178	14.4806	14.3076	15.0252	8.24632	6.86806	11.843	6.26189	9.78411	2.39813	25.8413	16.8051	7.40776	13.1405	6.07541	17.466	8.13714	17.7707	4.66407	19.7503	5.83532	7.21583	20.3695	11.1406	17.3698	11.6076	6.95449	11.0474	11.8178	10.1592	6.4003	12.8455	11.0347	0	1.92202	6.14381	13.3433	8.77144	14.4538
hsa-miR-18a-5p	34.9678	0.00347538	1.00241	0.357726	0.00971519	0.992249	0.995452	31.7652	26.2614	95.3982	47.2324	27.0304	45.4477	58.5982	53.1429	24.5288	10.1512	10.4365	40.1148	28.7776	12.0192	72.022	40.7427	100.345	61.5135	70.7833	41.4254	53.3122	38.2454	16.4586	110.037	84.5283	57.0347	59.1843	13.713	10.8822	12.1704	23.9361	16.8825	66.5991	24.5345	20.5528	36.2568	0	6.72708	61.4381	4.2456	5.0782	5.42018
hsa-miR-3124-5p	8.72496	-0.0028334	0.998038	0.250476	-0.0113121	0.990974	0.995452	9.52957	5.70901	11.6598	5.34707	9.6537	4.20812	13.5227	10.9951	2.94345	8.4593	9.39284	8.8057	8.39346	18.0288	4.80147	3.70388	1.19459	4.55656	3.67705	8.13714	10.5009	17.7235	5.4862	10.0034	7.21583	5.43188	7.65914	5.48521	7.25477	5.21587	5.52371	8.44126	4.51519	12.8006	13.7018	15.7638	17.1489	2.88303	0	9.09772	11.5414	21.6807
hsa-miR-576-5p	1703.64	0.00131405	1.00091	0.165755	0.00792766	0.993675	0.995452	940.251	1116.68	1167.04	1233.39	1447.09	993.958	746.751	966.652	2672.66	2174.88	3117.38	1758.2	2241.05	1407.45	1764.54	1772.31	1115.75	1240.14	850.318	1263.48	1021.01	1732.24	1675.49	1183.74	2068.88	1599.69	1265.85	1165.61	1157.86	2046.36	770.557	1397.87	2207.93	2954.81	1171.51	1803.38	2267.94	4768.54	1815.5	2409.68	1580.7	1960.3
hsa-miR-125b-5p	2287.88	8.93922e-05	1.00006	0.335616	0.000266353	0.999787	0.999787	2806.99	1706.99	1136.3	1685.22	665.14	2202.53	676.133	3517.51	2434.24	1201.22	3835.41	2216.1	1112.73	1343.75	7523.9	2704.76	1208.92	464.769	1717.18	2270.26	768.18	1441.2	518.995	1298.77	1645.21	407.391	4186.07	5823.46	992.453	6591.12	557.894	3366.38	1053.17	966.445	830.674	2919.46	7009.61	1183.97	669.675	547.076	665.706	1499.58
[truncated: 12 more columns]
