# Supplementary material for: Baseline levels of miR-223-3p correlate with the effectiveness of electroconvulsive therapy in patients with major depression
Source: Transl Psychiatry. 2023 Sep 13;13:294. doi: 10.1038/s41398-023-02582-4 (PMC10497550; doi:10.1038/s41398-023-02582-4)
Supplement: Supplementary file 10 — Related Manuscript File [file 41398_2023_2582_MOESM10_ESM.xlsx]

## Sheet: Sheet1
miR223-3p normalized relative expression
Non responder_baseline	Responder baseline	Non responder_1st ECT	Responder 1st ECT	Non responder last ECT	Responder last ECT
0.687421	0.457386	0.720544	0.550522	0.549335	0.862374
0.503709	0.598565	0.686934	0.525657	0.955689	0.401976
0.677083	0.521403	0.714476	0.672866	0.89356	0.841374
0.77585	0.714056	0.638955	0.753633	0.854628	0.945322
0.594331	0.422857	0.499954	0.503082	0.982572	0.522557
0.93559	0.489504	0.754577	0.617287	0.673355	0.725516
0.389234	0.739455	0.406944	0.716392	0.667403	0.884387
0.804358	0.489721	0.595209	0.313426	0.615118	0.634977
0.883387	0.575871	1.17157	0.716392	0.989581	0.989628
1.2168	0.513921	0.463654	1.07732	0.834761	0.887117
2.1358	0.897471	1.3801	0.877583	0.83835	0.899734
1.10185	0.7279	2.62299	0.824035	1.74628	1.43222
1.27971	0.703643	1.01096	0.505752	1.43142	1.11921
1.16267	0.469119	1.44105	0.582474	1.73127	1.2998
1.81559	0.592727	0.836222	0.52129	0.961066	0.955776
1.03663	1.19656	0.957543	1.07189	0.712418	1.21301
	0.753573	1.7828	0.783349	1.03095	0.941462
	0.896916	1.31552	0.839752	0.752795	1.11361
	0.467138		1.38985	1.77945	0.950958
	1.08083		1.0659	1.55022	1.43188
	0.513223		0.625374		0.748224
	0.47691		0.737087		0.936114
	0.740339		0.655822		0.898
	0.564136		0.415653		0.488955
	0.662591		0.749566		0.678824
	0.490356		0.497477		0.484525
	0.741993		0.459633		0.773287
	0.516612		0.884364		0.591795
	0.520833		0.820645		1.48694
	0.55623		0.897965		2.54568
	0.703		0.65193		1.36999
	0.837112		1.09078		1.36183
	0.641769		0.923723		0.415942
	1.21176		1.19246		0.651787
	0.76051		0.733015
	0.756361		0.754059
	0.447108
	0.7072
Table Analyzed	miR223-3p	Table Analyzed	miR223-3p	Table Analyzed	miR223-3p
Column B	Responder baseline	Column D	Responder 1st ECT	Column F	Responder last ECT
vs.	vs.	vs.	vs.	vs.	vs.
Column A	Non responder_baseline	Column C	Non responder_1st ECT	Column E	Non responder last ECT
Unpaired t test		Unpaired t test		Unpaired t test
P value	0.0004	P value	0.0237	P value	0.5324
P value summary	***	P value summary	*	P value summary	ns
Significantly different (P < 0.05)?	Yes	Significantly different (P < 0.05)?	Yes	Significantly different (P < 0.05)?	No
One- or two-tailed P value?	Two-tailed	One- or two-tailed P value?	Two-tailed	One- or two-tailed P value?	Two-tailed
t, df	t=3.789, df=52	t, df	t=2.330, df=52	t, df	t=0.6285, df=52
