# Supplementary material for: Baseline levels of miR-223-3p correlate with the effectiveness of electroconvulsive therapy in patients with major depression
Source: Transl Psychiatry. 2023 Sep 13;13:294. doi: 10.1038/s41398-023-02582-4 (PMC10497550; doi:10.1038/s41398-023-02582-4)
Supplement: Supplementary file 11 — Related Manuscript File [file 41398_2023_2582_MOESM11_ESM.xlsx]

## Sheet: Sheet1
Il-6							TNF-a
Non responder baseline	Responder baseline		Responder baseline	Responder last ECT			Non responder baseline	Responder baseline		Responder baseline	Responder last ECT
0.865203	1.48876		1.02066	0.801903			0.737987	1.19058		0.90125	0.225313
1.32052	1.24066		0.850569	0.700521			1.31191	1.24114		0.939523	0.817902
0.707652	1.08006		0.740463	0.518171			0.89296	1.4012		1.06069	0.37501
1.88702	1.18601		0.813097	0.690877			1.28491	1.0293		0.779165	0.339151
1.38138	1.48567		1.01854	0.558837			1.05458	1.66632		1.26138	0.776469
0.821374	1.5434		1.05812	1.05812			1.58191	1.42076		1.07549	0.662044
0.871221	1.90015		1.3027	0.956277			0.782773	1.12246		0.849685	0.849685
1.32971	1.98772		1.36273	1.01854			1.09177	1.63769		1.23971	1.15669
0.498654							0.631418
Table Analyzed	Il-6		Table Analyzed	Il-6			Table Analyzed	TNF-a		Table Analyzed	TNF-a
Column B	Responder baseline		Column B	Responder last ECT			Column B	Responder baseline		Column B	Responder last ECT
vs.	vs.		vs.	vs.			vs.	vs.		vs.	vs.
Column A	Non responder baseline		Column A	Responder baseline			Column A	Non responder baseline		Column A	Responder baseline
Unpaired t test			Unpaired t test				Unpaired t test			Unpaired t test
P value	0.0437		P value	0.0477			P value	0.0435		P value	0.013
P value summary	*		P value summary	*			P value summary	*		P value summary	*
Significantly different (P < 0.05)?	Yes		Significantly different (P < 0.05)?	Yes			Significantly different (P < 0.05)?	Yes		Significantly different (P < 0.05)?	Yes
One- or two-tailed P value?	Two-tailed		One- or two-tailed P value?	Two-tailed			One- or two-tailed P value?	Two-tailed		One- or two-tailed P value?	Two-tailed
t, df	t=2.202, df=15		t, df	t=2.170, df=14			t, df	t=2.204, df=15		t, df	t=2.845, df=14
