# Supplementary material for: Baseline levels of miR-223-3p correlate with the effectiveness of electroconvulsive therapy in patients with major depression
Source: Transl Psychiatry. 2023 Sep 13;13:294. doi: 10.1038/s41398-023-02582-4 (PMC10497550; doi:10.1038/s41398-023-02582-4)
Supplement: Supplementary file 12 — Related Manuscript File [file 41398_2023_2582_MOESM12_ESM.xlsx]

## Sheet: Sheet1
miR223-3p normalized expression Zscore
Non responder baseline	Responder baseline
-0.223146	-0.909953
-0.771648	-0.488442
-0.254012	-0.71882
0.0408716	-0.143622			Area under the ROC curve
-0.501082	-1.01305			Area	0.7566
0.517804	-0.814061			Std. Error	0.08042
-1.11343	-0.0677907			95% confidence interval	0.5990 to 0.9142
0.125987	-0.813413			P value	0.0031
0.361942	-0.556197
1.35741	-0.74116
4.10122	0.403991
1.01419	-0.102291
1.54522	-0.174715
1.19577	-0.874923
3.14517	-0.50587
0.819479	1.29698
	-0.0256384
	0.402336
	-0.880838
	0.951446
	-0.743243
	-0.851664
	-0.0651505
	-0.591236
	-0.297282
	-0.811518
	-0.0602123
	-0.733125
	-0.720523
	-0.61484
	-0.176632
	0.223779
	-0.35945
	1.34235
	-0.00492877
	-0.0173141
	-0.940641
	-0.164094
