# Supplementary material for: Baseline levels of miR-223-3p correlate with the effectiveness of electroconvulsive therapy in patients with major depression
Source: Transl Psychiatry. 2023 Sep 13;13:294. doi: 10.1038/s41398-023-02582-4 (PMC10497550; doi:10.1038/s41398-023-02582-4)
Supplement: Supplementary file 13 — Related Manuscript File [file 41398_2023_2582_MOESM13_ESM.xlsx]

## Sheet: Sheet1
depression reduction (%)	miR223-30 expression_responder baseline/responder last ECT
88.8889	0.640031
93.5484	0.914076
79.3103	0.523153
66.6667	0.574563			SUMMARY OUTPUT
90.9091	0.651946
70.2703	0.671995			Regression Statistics
73.5294	1.30511			Multiple R	-0.32
58.3333	1.29441			R Square	0.103305
72.7273	0.974835			Adjusted R Square	0.0783964
72.2222	0.81802			Standard Error	12.2328
96.5517	1.0281			Observations	38
62.2222	0.923732
83.3333	0.6902			ANOVA
88.8889	0.681325				df	SS	MS	F	Significance F
94.4444	0.773243			Regression	1	620.628	620.628	4.14741	0.0491048
79.1667	0.78958			Residual	36	5387.11	149.642
85.1852	1.03753			Total	37	6007.74
61.3636	2.05137
78.125	0.440713				Coefficients	Standard Error	t Stat	P-value	Lower 95%	Upper 95%	Lower 95.0%	Upper 95.0%
96.875	0.731691			Intercept	88.8201	6.28189	14.1391	2.87465e-16	76.0798	101.56	76.0798	101.56
60	1.17468			X Variable 1	-13.2792	6.52053	-2.03652	0.0491048	-26.5034	-0.054942	-26.5034	-0.054942
66.6667	0.952374
61.9048	0.986768
89.6552	0.59269
80	0.912334
54.0541	0.799577
75.5556	0.615863
84	0.74755
76.6667	1.00642
80	1.40873
90	1.14259
66.6667	1.21959
80.5556	1.13656
53.8462	1.08131
68.1818	0.605263
84.6154	0.642788
93.1034	1.10027
55.8824	1.09367
